# Supplementary material for: 2,2-Dimethyl-5-(2-nitro­benzyl­idene)-1,3-dioxane-4,6-dione
Source: Acta Crystallogr Sect E Struct Rep Online. 2012 Dec 8;69(Pt 1):o50. doi: 10.1107/S1600536812049677 (PMC3588381; doi:10.1107/S1600536812049677)
Supplement: Supplementary file 1 [file e-69-00o50-sup1.cif]

##############################################################################
#                                                                            #
# This CIF contains the data in a paper accepted for publication in          #
# Acta Crystallographica Section E. It conforms to the requirements of       #
# Notes for Authors for Acta Crystallographica Section E, and has been       #
# peer reviewed under the auspices of the IUCr Commission on Journals.       #
#                                                                            #
# Full details of the Crystallographic Information File format               #
# are given in the paper "The Crystallographic Information File (CIF):       #
# a New Standard Archive File for Crystallography" by S. R. Hall, F. H.      #
# Allen and I. D. Brown [Acta Cryst. (1991), A47, 655-685].                  #
#                                                                            #
# The current version of the core CIF dictionary is obtainable from          #
# ftp://ftp.iucr.org/pub/cif_core.dic.                                       #
#                                                                            #
# Software is freely available for graphical display of the structure(s)     #
# in this CIF. For information consult the CIF software page                 #
# http://www.iucr.org/resources/cif/software.                                #
#                                                                            #
# This file may be used for bona fide research purposes within the           #
# scientific community so long as proper attribution is given to the journal # 
# article from which it was obtained.                                        #
#                                                                            #
##############################################################################
data_global
_audit_creation_method     'WinGX routine CIF_UPDATE'
_journal_data_validation_number     ?
_journal_date_recd_electronic     2012-11-28
_journal_date_accepted     2012-12-03
_journal_name_full     'Acta Crystallographica, Section E'
_journal_year     2013
_journal_volume     69
_journal_issue      1
_journal_page_first     o50
_journal_page_last     o50
_journal_paper_category     QO
_journal_paper_doi     10.1107/S1600536812049677
_journal_coeditor_code     BT6875
_publ_contact_author_name     'Dr. A. Mendoza'
_publ_contact_author_address
;
Centro de Qu\'imica
ICUAP
Benem\'erita Universidad Aut\'onoma de Pueba
Puebla, Puebla
Mexico
;
_publ_contact_author_email     angel.mendoza.m@gmail.com
_publ_contact_author_fax     '+52 222 229 55 00 ext 7397'
_publ_contact_author_phone     '+52 222 229 55 00 ext 7297'
_publ_section_title
;
2,2-Dimethyl-5-(2-nitrobenzylidene)-1,3-dioxane-4,6-dione
;
loop_
    _publ_author_name
    _publ_author_address
    'Fernando Garc\'ia-\'Alvarez'
;
Centro de Qu\'imica
Instituto de Ciencias
Benem\'erita Universidad Aut\'onoma de Puebla, 72570
Puebla, Pue.
Mexico
;
    'Nancy Romero'
;
Divisi\'on Acad\'emica de Ciencias B\'asicas,
Universidad Ju\'arez Aut\'onoma de Tabasco
AP 24, 86690,
Cuanduac\'an Tab.
Mexico
;
    'Carlos E. Lobato-Garc\'ia'
;
Divisi\'on Acad\'emica de Ciencias B\'asicas,
Universidad Ju\'arez Aut\'onoma de Tabasco
AP 24, 86690,
Cuanduac\'an Tab.
Mexico
;
    'Joel L. Ter\'an'
;
Centro de Qu\'imica
Instituto de Ciencias
Benem\'erita Universidad Aut\'onoma de Puebla, 72570
Puebla, Pue.
Mexico
;
    'Mendoza, Angel'
;
Centro de Qu\'imica
Instituto de Ciencias
Benem\'erita Universidad Aut\'onoma de Puebla, 72570
Puebla, Pue.
Mexico
;
data_I
_chemical_name_systematic
;
2,2-Dimethyl-5-(2-nitrobenzylidene)-1,3-dioxane-4,6-dione
;
_chemical_formula_moiety     'C13 H11 N O6'
_chemical_formula_sum     'C13 H11 N O6'
_chemical_formula_iupac     'C13 H11 N O6'
_chemical_formula_weight     277.23
_space_group_crystal_system     triclinic
_space_group_name_H-M_alt     'P -1'
_space_group_name_Hall     '-P 1'
loop_
    _space_group_symop_operation_xyz
    'x, y, z'
    '-x, -y, -z'
_cell_length_a     10.0240(4)
_cell_length_b     10.4830(5)
_cell_length_c     12.4076(5)
_cell_angle_alpha     105.385(4)
_cell_angle_beta     94.669(3)
_cell_angle_gamma     93.096(3)
_cell_volume     1249.03(10)
_cell_formula_units_Z     4
_cell_measurement_reflns_used     5470
_cell_measurement_theta_min     3.4181
_cell_measurement_theta_max     25.2397
_cell_measurement_temperature     130(2)
_exptl_crystal_description     prism
_exptl_crystal_colour     colorless
_exptl_crystal_size_max     0.394
_exptl_crystal_size_mid     0.2172
_exptl_crystal_size_min     0.1363
_exptl_crystal_density_diffrn     1.474
_exptl_crystal_density_method     'not measured'
_exptl_crystal_F_000     576
_exptl_absorpt_coefficient_mu     0.119
_exptl_absorpt_correction_type     analytical
_exptl_absorpt_process_details
;
(CrysAlis PRO; Oxford Diffraction, 2009)
;
_exptl_absorpt_correction_T_min     0.968
_exptl_absorpt_correction_T_max     0.985
_exptl_special_details     ?
_diffrn_ambient_temperature     130(2)
_diffrn_radiation_type     MoK\a
_diffrn_radiation_wavelength     0.71073
_diffrn_radiation_monochromator     graphite
_diffrn_measurement_device_type
                                   'Oxford Diffraction Xcalibur (Atlas, Gemini)'
_diffrn_measurement_method     '\w scans'
_diffrn_detector_area_resol_mean     10.4685
_diffrn_reflns_number     8703
_diffrn_reflns_av_R_equivalents     0.0175
_diffrn_reflns_theta_min     3.42
_diffrn_reflns_theta_max     25.29
_diffrn_reflns_theta_full     25.29
_diffrn_measured_fraction_theta_max     0.997
_diffrn_measured_fraction_theta_full     0.997
_diffrn_reflns_limit_h_min     -12
_diffrn_reflns_limit_h_max     12
_diffrn_reflns_limit_k_min     -10
_diffrn_reflns_limit_k_max     12
_diffrn_reflns_limit_l_min     -13
_diffrn_reflns_limit_l_max     14
_refine_special_details
;
Refinement of <i>F</i>^2^ against ALL reflections. The weighted <i>R</i>-factor
<i>wR</i> and goodness of fit <i>S</i> are based on <i>F</i>^2^, conventional
<i>R</i>-factors <i>R</i> are based on <i>F</i>, with <i>F</i> set to zero for
negative <i>F</i>^2^. The threshold expression of <i>F</i>^2^ >
2\s(<i>F</i>^2^) is used only for calculating <i>R</i>-factors(gt) <i>etc</i>.
and is not relevant to the choice of reflections for refinement.
<i>R</i>-factors based on <i>F</i>^2^ are statistically about twice as large
as those based on <i>F</i>, and <i>R</i>- factors based on ALL data will be
even larger.
;
_reflns_number_total     4526
_reflns_number_gt     3902
_reflns_threshold_expression     I>2\s(I)
_refine_ls_structure_factor_coef     Fsqd
_refine_ls_matrix_type     full
_refine_ls_R_factor_all     0.0421
_refine_ls_R_factor_gt     0.0346
_refine_ls_wR_factor_ref     0.0883
_refine_ls_goodness_of_fit_ref     1.03
_refine_ls_restrained_S_all     1.03
_refine_ls_number_reflns     4526
_refine_ls_number_parameters     365
_refine_ls_number_restraints     0
_refine_ls_hydrogen_treatment     constr
_refine_ls_weighting_scheme     calc
_refine_ls_weighting_details
         'calc w=1/[\s^2^(Fo^2^)+(0.0397P)^2^+0.3347P] where P=(Fo^2^+2Fc^2^)/3'
_atom_sites_solution_hydrogens     geom
_atom_sites_solution_primary     direct
_atom_sites_solution_secondary     difmap
_refine_ls_shift/su_max     0
_refine_ls_shift/su_mean     0
_refine_diff_density_max     0.223
_refine_diff_density_min     -0.238
_refine_ls_extinction_method     none
loop_
    _atom_type_symbol
    _atom_type_description
    _atom_type_scat_dispersion_real
    _atom_type_scat_dispersion_imag
    _atom_type_scat_source
    C C 0.003 0.002 'International Tables Vol C Tables 4.2.6.8 and 6.1.1.4'
    H H 0 0 'International Tables Vol C Tables 4.2.6.8 and 6.1.1.4'
    N N 0.006 0.003 'International Tables Vol C Tables 4.2.6.8 and 6.1.1.4'
    O O 0.011 0.006 'International Tables Vol C Tables 4.2.6.8 and 6.1.1.4'
_computing_data_collection
;
CrysAlis PRO (Oxford Diffraction, 2009)
;
_computing_cell_refinement
;
CrysAlis PRO (Oxford Diffraction, 2009)
;
_computing_data_reduction
;
CrysAlis PRO (Oxford Diffraction, 2009)
;
_computing_structure_solution     'SHELXS97 (Sheldrick, 2008)'
_computing_structure_refinement     'SHELXL97 (Sheldrick, 2008)'
_computing_molecular_graphics     'ORTEP-3 for Windows (Farrugia, 2012)'
_computing_publication_material     'WinGX (Farrugia, 2012)'
loop_
    _atom_site_type_symbol
    _atom_site_label
    _atom_site_fract_x
    _atom_site_fract_y
    _atom_site_fract_z
    _atom_site_U_iso_or_equiv
    _atom_site_adp_type
    _atom_site_calc_flag
    _atom_site_refinement_flags
    _atom_site_occupancy
    _atom_site_disorder_assembly
    _atom_site_disorder_group
    O O1 0.61144(10) 0.10481(11) 0.54216(9) 0.0347(3) Uani d . 1 . .
    O O2 0.53572(11) 0.09437(10) 0.69780(9) 0.0351(3) Uani d . 1 . .
    O O6 0.23911(10) 0.16149(11) 0.32752(8) 0.0334(3) Uani d . 1 . .
    O O5 0.68803(9) 0.16562(11) 0.25320(8) 0.0293(2) Uani d . 1 . .
    O O3 0.29864(9) 0.16222(10) 0.16040(8) 0.0260(2) Uani d . 1 . .
    O O4 0.52511(9) 0.16412(10) 0.12250(8) 0.0255(2) Uani d . 1 . .
    N N1 0.54108(11) 0.14413(11) 0.61912(10) 0.0241(3) Uani d . 1 . .
    C C2 0.44468(13) 0.30112(13) 0.52086(11) 0.0203(3) Uani d . 1 . .
    C C1 0.46117(13) 0.25651(13) 0.61755(11) 0.0203(3) Uani d . 1 . .
    C C13 0.40048(14) 0.31165(14) 0.71352(11) 0.0240(3) Uani d . 1 . .
    H H8 0.4137 0.2793 0.7762 0.029 Uiso calc R 1 . .
    C C12 0.32022(14) 0.41500(14) 0.71558(12) 0.0264(3) Uani d . 1 . .
    H H9 0.2803 0.4543 0.7801 0.032 Uiso calc R 1 . .
    C C11 0.29991(14) 0.45936(14) 0.62034(12) 0.0263(3) Uani d . 1 . .
    H H10 0.2446 0.5279 0.6207 0.032 Uiso calc R 1 . .
    C C10 0.36058(13) 0.40341(14) 0.52468(12) 0.0243(3) Uani d . 1 . .
    H H11 0.345 0.4347 0.4616 0.029 Uiso calc R 1 . .
    C C3 0.51994(13) 0.25533(13) 0.42226(11) 0.0215(3) Uani d . 1 . .
    H H7 0.6126 0.2577 0.4371 0.026 Uiso calc R 1 . .
    C C4 0.47179(13) 0.21081(13) 0.31422(11) 0.0209(3) Uani d . 1 . .
    C C5 0.32781(14) 0.17904(14) 0.27213(12) 0.0241(3) Uani d . 1 . .
    C C7 0.57212(13) 0.18052(14) 0.23029(11) 0.0222(3) Uani d . 1 . .
    C C6 0.39619(13) 0.21135(15) 0.09837(12) 0.0243(3) Uani d . 1 . .
    C C8 0.35526(15) 0.14531(17) -0.02350(12) 0.0330(4) Uani d . 1 . .
    H H1 0.2719 0.1764 -0.0458 0.05 Uiso calc R 1 . .
    H H2 0.3444 0.0509 -0.0351 0.05 Uiso calc R 1 . .
    H H3 0.4233 0.1663 -0.0676 0.05 Uiso calc R 1 . .
    C C9 0.40534(15) 0.36051(15) 0.12822(13) 0.0302(3) Uani d . 1 . .
    H H4 0.3197 0.3899 0.1091 0.045 Uiso calc R 1 . .
    H H5 0.4716 0.3912 0.0872 0.045 Uiso calc R 1 . .
    H H6 0.4306 0.3957 0.2074 0.045 Uiso calc R 1 . .
    O O7 0.21049(10) 0.63351(11) 0.34639(9) 0.0367(3) Uani d . 1 . .
    O O8 0.12315(15) 0.64061(17) 0.49838(11) 0.0703(5) Uani d . 1 . .
    O O11 -0.11562(10) 0.62735(10) 0.09585(9) 0.0305(2) Uani d . 1 . .
    O O12 0.33877(10) 0.68213(12) 0.06066(9) 0.0380(3) Uani d . 1 . .
    O O10 -0.04438(9) 0.64388(9) -0.06351(8) 0.0235(2) Uani d . 1 . .
    O O9 0.18763(9) 0.66645(9) -0.08312(8) 0.0230(2) Uani d . 1 . .
    N N2 0.12876(12) 0.67424(13) 0.41284(10) 0.0297(3) Uani d . 1 . .
    C C15 0.04065(13) 0.81061(14) 0.29236(11) 0.0236(3) Uani d . 1 . .
    C C23 -0.05066(14) 0.90041(15) 0.27642(12) 0.0282(3) Uani d . 1 . .
    H H22 -0.0497 0.9318 0.2131 0.034 Uiso calc R 1 . .
    C C24 -0.14323(14) 0.94452(15) 0.35226(13) 0.0291(3) Uani d . 1 . .
    H H21 -0.2031 1.0049 0.3395 0.035 Uiso calc R 1 . .
    C C25 -0.14677(14) 0.89901(14) 0.44700(12) 0.0267(3) Uani d . 1 . .
    H H20 -0.2091 0.9285 0.4978 0.032 Uiso calc R 1 . .
    C C26 -0.05768(14) 0.80991(14) 0.46575(11) 0.0246(3) Uani d . 1 . .
    H H19 -0.0596 0.7782 0.5289 0.029 Uiso calc R 1 . .
    C C14 0.03491(13) 0.76803(13) 0.38935(11) 0.0218(3) Uani d . 1 . .
    C C16 0.14020(14) 0.77088(15) 0.21051(12) 0.0263(3) Uani d . 1 . .
    H H18 0.2304 0.7894 0.2375 0.032 Uiso calc R 1 . .
    C C17 0.11190(13) 0.71080(14) 0.10134(12) 0.0232(3) Uani d . 1 . .
    C C18 0.22400(14) 0.68726(14) 0.02790(12) 0.0256(3) Uani d . 1 . .
    C C20 -0.02527(13) 0.65966(13) 0.04834(11) 0.0220(3) Uani d . 1 . .
    C C19 0.05674(13) 0.70168(14) -0.11726(11) 0.0223(3) Uani d . 1 . .
    C C21 0.05316(14) 0.85027(14) -0.08805(12) 0.0265(3) Uani d . 1 . .
    H H12 -0.0339 0.8722 -0.1125 0.04 Uiso calc R 1 . .
    H H13 0.1202 0.8868 -0.1249 0.04 Uiso calc R 1 . .
    H H14 0.0709 0.8865 -0.0082 0.04 Uiso calc R 1 . .
    C C22 0.02837(15) 0.63545(16) -0.24028(12) 0.0321(4) Uani d . 1 . .
    H H15 -0.0618 0.6486 -0.2651 0.048 Uiso calc R 1 . .
    H H16 0.0385 0.5421 -0.2539 0.048 Uiso calc R 1 . .
    H H17 0.0902 0.6731 -0.2808 0.048 Uiso calc R 1 . .
loop_
    _atom_site_aniso_label
    _atom_site_aniso_U_11
    _atom_site_aniso_U_22
    _atom_site_aniso_U_33
    _atom_site_aniso_U_12
    _atom_site_aniso_U_13
    _atom_site_aniso_U_23
    O1 0.0352(6) 0.0324(6) 0.0391(6) 0.0151(5) 0.0113(5) 0.0096(5)
    O2 0.0461(7) 0.0304(6) 0.0325(6) 0.0077(5) -0.0012(5) 0.0158(5)
    O6 0.0196(5) 0.0511(7) 0.0312(6) 0.0000(5) 0.0079(4) 0.0131(5)
    O5 0.0189(5) 0.0423(6) 0.0304(6) 0.0084(5) 0.0056(4) 0.0143(5)
    O3 0.0199(5) 0.0345(6) 0.0234(5) -0.0002(4) 0.0016(4) 0.0084(4)
    O4 0.0213(5) 0.0358(6) 0.0218(5) 0.0085(4) 0.0049(4) 0.0097(4)
    N1 0.0233(6) 0.0215(6) 0.0259(7) 0.0011(5) -0.0038(5) 0.0056(5)
    C2 0.0161(6) 0.0212(7) 0.0232(7) -0.0007(5) 0.0007(5) 0.0059(6)
    C1 0.0171(7) 0.0173(7) 0.0252(7) -0.0004(5) -0.0016(5) 0.0050(5)
    C13 0.0264(7) 0.0248(7) 0.0208(7) -0.0013(6) 0.0008(6) 0.0072(6)
    C12 0.0267(8) 0.0246(7) 0.0262(8) 0.0015(6) 0.0084(6) 0.0026(6)
    C11 0.0238(7) 0.0232(7) 0.0332(8) 0.0067(6) 0.0070(6) 0.0075(6)
    C10 0.0226(7) 0.0270(8) 0.0264(8) 0.0038(6) 0.0034(6) 0.0121(6)
    C3 0.0171(7) 0.0225(7) 0.0274(8) 0.0032(6) 0.0035(5) 0.0105(6)
    C4 0.0188(7) 0.0222(7) 0.0244(7) 0.0039(6) 0.0047(5) 0.0098(6)
    C5 0.0212(7) 0.0260(8) 0.0259(8) 0.0044(6) 0.0037(6) 0.0076(6)
    C7 0.0219(7) 0.0232(7) 0.0231(7) 0.0028(6) 0.0042(6) 0.0084(6)
    C6 0.0164(7) 0.0332(8) 0.0259(8) 0.0042(6) 0.0038(5) 0.0116(6)
    C8 0.0300(8) 0.0439(10) 0.0249(8) 0.0053(7) 0.0005(6) 0.0091(7)
    C9 0.0273(8) 0.0311(8) 0.0343(9) 0.0036(7) 0.0014(6) 0.0126(7)
    O7 0.0308(6) 0.0402(7) 0.0411(7) 0.0121(5) 0.0056(5) 0.0124(5)
    O8 0.0808(10) 0.1092(13) 0.0500(9) 0.0550(10) 0.0230(7) 0.0579(9)
    O11 0.0240(5) 0.0348(6) 0.0374(6) -0.0012(5) 0.0082(4) 0.0173(5)
    O12 0.0183(5) 0.0609(8) 0.0386(6) 0.0095(5) 0.0038(4) 0.0185(6)
    O10 0.0185(5) 0.0263(5) 0.0243(5) -0.0002(4) 0.0039(4) 0.0045(4)
    O9 0.0186(5) 0.0264(5) 0.0246(5) 0.0066(4) 0.0055(4) 0.0061(4)
    N2 0.0281(7) 0.0360(7) 0.0262(7) 0.0032(6) -0.0032(5) 0.0120(6)
    C15 0.0199(7) 0.0275(8) 0.0230(7) -0.0015(6) -0.0011(5) 0.0077(6)
    C23 0.0289(8) 0.0315(8) 0.0282(8) 0.0021(6) 0.0000(6) 0.0158(6)
    C24 0.0250(8) 0.0255(8) 0.0363(9) 0.0039(6) -0.0005(6) 0.0080(6)
    C25 0.0214(7) 0.0265(8) 0.0289(8) -0.0022(6) 0.0031(6) 0.0023(6)
    C26 0.0245(7) 0.0282(8) 0.0202(7) -0.0054(6) -0.0004(5) 0.0074(6)
    C14 0.0192(7) 0.0234(7) 0.0220(7) -0.0007(6) -0.0044(5) 0.0069(6)
    C16 0.0203(7) 0.0346(8) 0.0275(8) 0.0028(6) 0.0009(6) 0.0149(6)
    C17 0.0190(7) 0.0266(7) 0.0279(8) 0.0044(6) 0.0049(6) 0.0131(6)
    C18 0.0215(8) 0.0282(8) 0.0293(8) 0.0037(6) 0.0048(6) 0.0103(6)
    C20 0.0217(7) 0.0189(7) 0.0276(8) 0.0058(6) 0.0051(6) 0.0084(6)
    C19 0.0163(7) 0.0279(8) 0.0239(7) 0.0040(6) 0.0054(5) 0.0078(6)
    C21 0.0263(8) 0.0278(8) 0.0285(8) 0.0071(6) 0.0073(6) 0.0106(6)
    C22 0.0259(8) 0.0423(9) 0.0253(8) 0.0048(7) 0.0044(6) 0.0031(7)
_geom_special_details
;
All s.u.'s (except the s.u. in the dihedral angle between two l.s. planes) are
estimated using the full covariance matrix. The cell s.u.'s are taken into
account individually in the estimation of s.u.'s in distances, angles and
torsion angles; correlations between s.u.'s in cell parameters are only used
when they are defined by crystal symmetry. An approximate (isotropic)
treatment of cell s.u.'s is used for estimating s.u.'s involving l.s. planes.
;
loop_
    _geom_bond_atom_site_label_1
    _geom_bond_atom_site_label_2
    _geom_bond_site_symmetry_2
    _geom_bond_distance
    _geom_bond_publ_flag
    O1 N1 . 1.2293(15) ?
    O2 N1 . 1.2263(15) ?
    O6 C5 . 1.2024(16) ?
    O5 C7 . 1.2018(16) ?
    O3 C5 . 1.3554(17) ?
    O3 C6 . 1.4464(16) ?
    O4 C7 . 1.3442(16) ?
    O4 C6 . 1.4455(16) ?
    N1 C1 . 1.4634(17) ?
    C2 C10 . 1.3928(19) ?
    C2 C1 . 1.3996(19) ?
    C2 C3 . 1.4745(18) ?
    C1 C13 . 1.3830(19) ?
    C13 C12 . 1.380(2) ?
    C13 H8 . 0.93 ?
    C12 C11 . 1.385(2) ?
    C12 H9 . 0.93 ?
    C11 C10 . 1.3818(19) ?
    C11 H10 . 0.93 ?
    C10 H11 . 0.93 ?
    C3 C4 . 1.3364(19) ?
    C3 H7 . 0.93 ?
    C4 C5 . 1.4831(19) ?
    C4 C7 . 1.4921(18) ?
    C6 C8 . 1.499(2) ?
    C6 C9 . 1.504(2) ?
    C8 H1 . 0.96 ?
    C8 H2 . 0.96 ?
    C8 H3 . 0.96 ?
    C9 H4 . 0.96 ?
    C9 H5 . 0.96 ?
    C9 H6 . 0.96 ?
    O7 N2 . 1.2223(15) ?
    O8 N2 . 1.2083(16) ?
    O11 C20 . 1.2009(16) ?
    O12 C18 . 1.1974(17) ?
    O10 C20 . 1.3497(16) ?
    O10 C19 . 1.4482(16) ?
    O9 C18 . 1.3521(17) ?
    O9 C19 . 1.4430(16) ?
    N2 C14 . 1.4642(18) ?
    C15 C23 . 1.388(2) ?
    C15 C14 . 1.3944(19) ?
    C15 C16 . 1.4785(19) ?
    C23 C24 . 1.385(2) ?
    C23 H22 . 0.93 ?
    C24 C25 . 1.383(2) ?
    C24 H21 . 0.93 ?
    C25 C26 . 1.377(2) ?
    C25 H20 . 0.93 ?
    C26 C14 . 1.3853(19) ?
    C26 H19 . 0.93 ?
    C16 C17 . 1.333(2) ?
    C16 H18 . 0.93 ?
    C17 C20 . 1.4820(19) ?
    C17 C18 . 1.4938(19) ?
    C19 C22 . 1.4961(19) ?
    C19 C21 . 1.506(2) ?
    C21 H12 . 0.96 ?
    C21 H13 . 0.96 ?
    C21 H14 . 0.96 ?
    C22 H15 . 0.96 ?
    C22 H16 . 0.96 ?
    C22 H17 . 0.96 ?
loop_
    _geom_angle_atom_site_label_1
    _geom_angle_atom_site_label_2
    _geom_angle_atom_site_label_3
    _geom_angle_site_symmetry_1
    _geom_angle_site_symmetry_3
    _geom_angle
    _geom_angle_publ_flag
    C5 O3 C6 . . 119.09(10) ?
    C7 O4 C6 . . 118.75(10) ?
    O2 N1 O1 . . 123.04(12) ?
    O2 N1 C1 . . 118.41(11) ?
    O1 N1 C1 . . 118.54(11) ?
    C10 C2 C1 . . 116.46(12) ?
    C10 C2 C3 . . 119.36(12) ?
    C1 C2 C3 . . 123.91(12) ?
    C13 C1 C2 . . 122.65(12) ?
    C13 C1 N1 . . 116.92(12) ?
    C2 C1 N1 . . 120.40(12) ?
    C12 C13 C1 . . 119.50(13) ?
    C12 C13 H8 . . 120.3 ?
    C1 C13 H8 . . 120.3 ?
    C13 C12 C11 . . 119.10(13) ?
    C13 C12 H9 . . 120.5 ?
    C11 C12 H9 . . 120.5 ?
    C10 C11 C12 . . 121.01(13) ?
    C10 C11 H10 . . 119.5 ?
    C12 C11 H10 . . 119.5 ?
    C11 C10 C2 . . 121.25(13) ?
    C11 C10 H11 . . 119.4 ?
    C2 C10 H11 . . 119.4 ?
    C4 C3 C2 . . 128.19(12) ?
    C4 C3 H7 . . 115.9 ?
    C2 C3 H7 . . 115.9 ?
    C3 C4 C5 . . 125.32(12) ?
    C3 C4 C7 . . 116.92(12) ?
    C5 C4 C7 . . 117.57(12) ?
    O6 C5 O3 . . 119.04(12) ?
    O6 C5 C4 . . 125.42(13) ?
    O3 C5 C4 . . 115.44(11) ?
    O5 C7 O4 . . 119.64(12) ?
    O5 C7 C4 . . 124.14(12) ?
    O4 C7 C4 . . 116.15(11) ?
    O4 C6 O3 . . 109.08(10) ?
    O4 C6 C8 . . 105.46(11) ?
    O3 C6 C8 . . 106.45(11) ?
    O4 C6 C9 . . 110.69(11) ?
    O3 C6 C9 . . 110.72(11) ?
    C8 C6 C9 . . 114.17(12) ?
    C6 C8 H1 . . 109.5 ?
    C6 C8 H2 . . 109.5 ?
    H1 C8 H2 . . 109.5 ?
    C6 C8 H3 . . 109.5 ?
    H1 C8 H3 . . 109.5 ?
    H2 C8 H3 . . 109.5 ?
    C6 C9 H4 . . 109.5 ?
    C6 C9 H5 . . 109.5 ?
    H4 C9 H5 . . 109.5 ?
    C6 C9 H6 . . 109.5 ?
    H4 C9 H6 . . 109.5 ?
    H5 C9 H6 . . 109.5 ?
    C20 O10 C19 . . 118.89(10) ?
    C18 O9 C19 . . 118.26(10) ?
    O8 N2 O7 . . 122.23(13) ?
    O8 N2 C14 . . 118.42(12) ?
    O7 N2 C14 . . 119.35(12) ?
    C23 C15 C14 . . 116.39(13) ?
    C23 C15 C16 . . 119.29(12) ?
    C14 C15 C16 . . 124.26(13) ?
    C24 C23 C15 . . 121.82(13) ?
    C24 C23 H22 . . 119.1 ?
    C15 C23 H22 . . 119.1 ?
    C25 C24 C23 . . 120.14(14) ?
    C25 C24 H21 . . 119.9 ?
    C23 C24 H21 . . 119.9 ?
    C26 C25 C24 . . 119.73(13) ?
    C26 C25 H20 . . 120.1 ?
    C24 C25 H20 . . 120.1 ?
    C25 C26 C14 . . 119.18(13) ?
    C25 C26 H19 . . 120.4 ?
    C14 C26 H19 . . 120.4 ?
    C26 C14 C15 . . 122.73(13) ?
    C26 C14 N2 . . 117.53(12) ?
    C15 C14 N2 . . 119.74(12) ?
    C17 C16 C15 . . 125.68(13) ?
    C17 C16 H18 . . 117.2 ?
    C15 C16 H18 . . 117.2 ?
    C16 C17 C20 . . 123.63(12) ?
    C16 C17 C18 . . 119.06(12) ?
    C20 C17 C18 . . 117.25(12) ?
    O12 C18 O9 . . 120.03(12) ?
    O12 C18 C17 . . 124.61(13) ?
    O9 C18 C17 . . 115.32(11) ?
    O11 C20 O10 . . 119.26(12) ?
    O11 C20 C17 . . 125.36(13) ?
    O10 C20 C17 . . 115.31(11) ?
    O9 C19 O10 . . 109.68(10) ?
    O9 C19 C22 . . 106.65(11) ?
    O10 C19 C22 . . 105.78(11) ?
    O9 C19 C21 . . 110.39(11) ?
    O10 C19 C21 . . 110.60(11) ?
    C22 C19 C21 . . 113.56(12) ?
    C19 C21 H12 . . 109.5 ?
    C19 C21 H13 . . 109.5 ?
    H12 C21 H13 . . 109.5 ?
    C19 C21 H14 . . 109.5 ?
    H12 C21 H14 . . 109.5 ?
    H13 C21 H14 . . 109.5 ?
    C19 C22 H15 . . 109.5 ?
    C19 C22 H16 . . 109.5 ?
    H15 C22 H16 . . 109.5 ?
    C19 C22 H17 . . 109.5 ?
    H15 C22 H17 . . 109.5 ?
    H16 C22 H17 . . 109.5 ?
loop_
    _geom_torsion_atom_site_label_1
    _geom_torsion_atom_site_label_2
    _geom_torsion_atom_site_label_3
    _geom_torsion_atom_site_label_4
    _geom_torsion_site_symmetry_1
    _geom_torsion_site_symmetry_2
    _geom_torsion_site_symmetry_3
    _geom_torsion_site_symmetry_4
    _geom_torsion
    _geom_torsion_publ_flag
    C10 C2 C1 C13 . . . . -1.4(2) ?
    C3 C2 C1 C13 . . . . 172.63(13) ?
    C10 C2 C1 N1 . . . . 176.31(11) ?
    C3 C2 C1 N1 . . . . -9.7(2) ?
    O2 N1 C1 C13 . . . . 9.41(18) ?
    O1 N1 C1 C13 . . . . -169.89(12) ?
    O2 N1 C1 C2 . . . . -168.41(12) ?
    O1 N1 C1 C2 . . . . 12.29(18) ?
    C2 C1 C13 C12 . . . . -0.1(2) ?
    N1 C1 C13 C12 . . . . -177.85(12) ?
    C1 C13 C12 C11 . . . . 1.4(2) ?
    C13 C12 C11 C10 . . . . -1.2(2) ?
    C12 C11 C10 C2 . . . . -0.3(2) ?
    C1 C2 C10 C11 . . . . 1.6(2) ?
    C3 C2 C10 C11 . . . . -172.72(13) ?
    C10 C2 C3 C4 . . . . -56.1(2) ?
    C1 C2 C3 C4 . . . . 130.06(16) ?
    C2 C3 C4 C5 . . . . -9.8(2) ?
    C2 C3 C4 C7 . . . . 175.41(13) ?
    C6 O3 C5 O6 . . . . 166.16(13) ?
    C6 O3 C5 C4 . . . . -17.28(17) ?
    C3 C4 C5 O6 . . . . -16.9(2) ?
    C7 C4 C5 O6 . . . . 157.82(14) ?
    C3 C4 C5 O3 . . . . 166.76(13) ?
    C7 C4 C5 O3 . . . . -18.49(18) ?
    C6 O4 C7 O5 . . . . -165.93(13) ?
    C6 O4 C7 C4 . . . . 16.79(17) ?
    C3 C4 C7 O5 . . . . 16.9(2) ?
    C5 C4 C7 O5 . . . . -158.32(14) ?
    C3 C4 C7 O4 . . . . -165.97(12) ?
    C5 C4 C7 O4 . . . . 18.83(18) ?
    C7 O4 C6 O3 . . . . -50.14(15) ?
    C7 O4 C6 C8 . . . . -164.12(12) ?
    C7 O4 C6 C9 . . . . 71.93(15) ?
    C5 O3 C6 O4 . . . . 50.57(15) ?
    C5 O3 C6 C8 . . . . 163.91(12) ?
    C5 O3 C6 C9 . . . . -71.47(15) ?
    C14 C15 C23 C24 . . . . -0.5(2) ?
    C16 C15 C23 C24 . . . . -177.84(13) ?
    C15 C23 C24 C25 . . . . -0.1(2) ?
    C23 C24 C25 C26 . . . . 0.2(2) ?
    C24 C25 C26 C14 . . . . 0.4(2) ?
    C25 C26 C14 C15 . . . . -1.1(2) ?
    C25 C26 C14 N2 . . . . 179.42(12) ?
    C23 C15 C14 C26 . . . . 1.2(2) ?
    C16 C15 C14 C26 . . . . 178.33(13) ?
    C23 C15 C14 N2 . . . . -179.42(12) ?
    C16 C15 C14 N2 . . . . -2.2(2) ?
    O8 N2 C14 C26 . . . . -1.8(2) ?
    O7 N2 C14 C26 . . . . 178.86(13) ?
    O8 N2 C14 C15 . . . . 178.79(15) ?
    O7 N2 C14 C15 . . . . -0.60(19) ?
    C23 C15 C16 C17 . . . . -60.5(2) ?
    C14 C15 C16 C17 . . . . 122.41(16) ?
    C15 C16 C17 C20 . . . . -7.9(2) ?
    C15 C16 C17 C18 . . . . 174.98(13) ?
    C19 O9 C18 O12 . . . . -166.58(13) ?
    C19 O9 C18 C17 . . . . 15.59(17) ?
    C16 C17 C18 O12 . . . . 22.6(2) ?
    C20 C17 C18 O12 . . . . -154.70(14) ?
    C16 C17 C18 O9 . . . . -159.71(13) ?
    C20 C17 C18 O9 . . . . 23.02(18) ?
    C19 O10 C20 O11 . . . . 170.43(12) ?
    C19 O10 C20 C17 . . . . -12.53(17) ?
    C16 C17 C20 O11 . . . . -24.8(2) ?
    C18 C17 C20 O11 . . . . 152.33(14) ?
    C16 C17 C20 O10 . . . . 158.34(13) ?
    C18 C17 C20 O10 . . . . -24.51(17) ?
    C18 O9 C19 O10 . . . . -50.65(15) ?
    C18 O9 C19 C22 . . . . -164.75(12) ?
    C18 O9 C19 C21 . . . . 71.46(14) ?
    C20 O10 C19 O9 . . . . 49.17(15) ?
    C20 O10 C19 C22 . . . . 163.83(11) ?
    C20 O10 C19 C21 . . . . -72.81(14) ?
loop_
    _geom_hbond_atom_site_label_d
    _geom_hbond_atom_site_label_h
    _geom_hbond_atom_site_label_a
    _geom_hbond_site_symmetry_a
    _geom_hbond_distance_dh
    _geom_hbond_distance_ha
    _geom_hbond_distance_da
    _geom_hbond_angle_dha
    _geom_hbond_publ_flag
    C3 H7 O5 . 0.93 2.43 2.7970(16) 104 y
    C11 H10 O8 . 0.93 2.45 3.239(2) 143 y
    C21 H13 O5 2_665 0.96 2.58 3.4188(17) 145 y
    C16 H18 O12 . 0.93 2.54 2.8582(18) 100 y
    C16 H18 O2 2_666 0.93 2.55 3.4486(18) 163 y
    C24 H21 O5 1_465 0.93 2.48 3.3676(19) 160 y
