# Supplementary material for: 2,2-Dimethyl-5-(2-nitro­benzyl­idene)-1,3-dioxane-4,6-dione
Source: Acta Crystallogr Sect E Struct Rep Online. 2012 Dec 8;69(Pt 1):o50. doi: 10.1107/S1600536812049677 (PMC3588381; doi:10.1107/S1600536812049677)
Supplement: Supplementary file 2 [file e-69-00o50-Isup2.hkl]

#
# h,k,l, Fc-squared, Fo-squared, sigma(Fo-squared) and status flag
#
data_I
_shelx_title ' fga1 in P-1'
_shelx_refln_list_code          4
_shelx_F_calc_maximum      202.03
_exptl_crystal_F_000       575.92
_reflns_d_resolution_high  0.8317
 
loop_
 _symmetry_equiv_pos_as_xyz
 'x, y, z'
 '-x, -y, -z'
 
_cell_length_a    10.0240
_cell_length_b    10.4830
_cell_length_c    12.4076
_cell_angle_alpha 105.385
_cell_angle_beta   94.669
_cell_angle_gamma  93.096
 
_shelx_F_squared_multiplier     1.000
 
loop_
 _refln_index_h
 _refln_index_k
 _refln_index_l
 _refln_F_squared_calc
 _refln_F_squared_meas
 _refln_F_squared_sigma
 _refln_observed_status
   2   0   0     4845.56     4408.45     33.30 o
   3   0   0      139.86      137.33      2.39 o
   4   0   0       86.71       80.19      1.95 o
   5   0   0      242.25      276.90      4.64 o
   6   0   0      182.25      199.42      4.35 o
   7   0   0       12.90       15.79      1.27 o
   8   0   0      159.50      157.93      6.37 o
   9   0   0       12.81        8.37      1.78 o
  10   0   0      183.55      208.11      9.12 o
  11   0   0      563.47      587.26     16.26 o
 -12   1   0        1.22       -0.94      1.44 o
 -11   1   0       52.40       41.02      4.23 o
 -10   1   0      201.65      205.42      8.88 o
  -9   1   0      178.20      185.95      6.07 o
  -8   1   0      124.59      125.44      4.03 o
  -7   1   0      161.49      159.46      3.84 o
  -6   1   0        1.35        0.17      0.59 o
  -5   1   0       15.95       15.09      1.15 o
  -4   1   0      980.68      893.77      7.34 o
  -3   1   0      348.16      321.34      5.54 o
  -2   1   0     1627.23     1448.80     18.87 o
   2   1   0     8010.41     7088.96     18.16 o
   3   1   0      131.34      124.74      2.13 o
   4   1   0       26.83       11.94      0.82 o
   5   1   0      118.93      133.51      2.93 o
   6   1   0        1.79        1.67      0.50 o
   7   1   0      289.55      284.45      5.58 o
   8   1   0      142.42      136.69      4.70 o
   9   1   0       29.89       21.87      2.06 o
  10   1   0       45.65       37.30      5.78 o
  11   1   0       14.41       22.53      5.22 o
 -11   2   0        0.28        0.09      1.39 o
 -10   2   0      112.96      120.30      6.67 o
  -9   2   0       21.89       20.86      2.17 o
  -8   2   0        3.88        1.49      0.69 o
  -7   2   0       14.84       15.44      1.37 o
  -6   2   0      300.84      316.08      5.39 o
  -5   2   0      869.86      831.98      7.88 o
  -4   2   0       48.67       59.30      2.01 o
  -3   2   0     3176.68     3076.93     14.30 o
  -2   2   0      754.46      699.32     23.48 o
  -1   2   0     2112.66     1950.27     17.31 o
   0   2   0    23876.47    20597.86     42.24 o
   1   2   0      789.60      754.64     10.45 o
   2   2   0    15239.30    13939.54    255.33 o
   3   2   0     4965.82     4759.36     14.60 o
   4   2   0      180.03      177.28      3.09 o
   5   2   0      844.07      905.48      7.78 o
   6   2   0      149.12      144.80      3.19 o
   7   2   0      180.42      170.59      6.08 o
   8   2   0      146.51      132.12      5.06 o
   9   2   0        3.08        2.50      1.76 o
  10   2   0        9.23        4.96      2.29 o
  11   2   0      239.89      270.58     16.37 o
 -11   3   0        9.17       14.58      4.03 o
 -10   3   0      268.52      275.67      9.94 o
  -9   3   0      314.87      313.46      7.74 o
  -8   3   0      451.53      450.74      8.57 o
  -7   3   0        0.56        1.22      0.50 o
  -6   3   0        0.51        0.42      0.49 o
  -5   3   0       44.09       39.70      2.06 o
  -4   3   0       57.30       69.84      2.41 o
  -3   3   0     1178.71     1158.99      9.24 o
  -2   3   0     1300.81     1394.19     18.55 o
  -1   3   0    11558.26    10553.35    213.41 o
   0   3   0       13.72       13.81      1.01 o
   1   3   0      856.16      814.36      8.81 o
   2   3   0     1404.22     1333.99     19.81 o
   3   3   0      950.91      954.76      9.39 o
   4   3   0     5002.55     5045.56     64.12 o
   5   3   0     2656.56     2715.92     14.85 o
   6   3   0        6.75        6.50      0.79 o
   7   3   0       22.34       22.86      1.44 o
   8   3   0        0.08        0.79      0.58 o
   9   3   0        1.52        0.29      2.19 o
  10   3   0       46.39       60.82      7.82 o
  11   3   0       26.41       22.00      5.27 o
 -11   4   0        5.49        2.21      2.18 o
 -10   4   0       18.68       29.05      5.22 o
  -9   4   0        8.17        8.39      1.75 o
  -8   4   0      589.32      590.75     12.03 o
  -7   4   0      195.16      199.27      6.44 o
  -6   4   0       26.06       29.63      2.00 o
  -5   4   0      272.45      311.39      5.60 o
  -4   4   0       23.88       26.04      1.60 o
  -3   4   0      145.50      141.18      3.07 o
  -2   4   0      194.66      243.13      6.30 o
  -1   4   0     4026.00     3979.69     46.40 o
   0   4   0     9571.42     9157.55     28.45 o
   1   4   0     1143.26     1091.62     11.38 o
   2   4   0       82.69       80.06      3.52 o
   3   4   0     1550.79     1526.89     18.11 o
   4   4   0      497.29      499.44      7.75 o
   5   4   0      583.67      633.78      8.84 o
   6   4   0        0.78        0.74      0.58 o
   7   4   0        1.49        3.17      0.97 o
   8   4   0      252.97      222.31     13.20 o
   9   4   0       72.34       75.23      8.27 o
  10   4   0        3.44        0.51      2.04 o
 -11   5   0        4.37        5.65      3.32 o
 -10   5   0        0.01        0.88      2.02 o
  -9   5   0       23.27       22.42      4.26 o
  -8   5   0      189.03      202.20      6.81 o
  -7   5   0      254.35      249.12      6.87 o
  -6   5   0       74.09       68.52      3.20 o
  -5   5   0      168.65      161.82      3.82 o
  -4   5   0      132.79      131.40      3.65 o
  -3   5   0      338.10      377.72     11.42 o
  -2   5   0       26.43       31.82      1.79 o
  -1   5   0      300.27      294.03      5.71 o
   0   5   0        0.81        0.53      0.51 o
   1   5   0      213.85      232.33      5.76 o
   2   5   0       21.16       21.98      2.02 o
   3   5   0      404.91      405.62      6.70 o
   4   5   0      792.86      841.13     16.79 o
   5   5   0        9.01       11.57      1.78 o
   6   5   0      226.68      216.48      7.20 o
   7   5   0      256.08      253.46      5.80 o
   8   5   0       52.17       46.18      2.35 o
   9   5   0       13.94       22.47      4.91 o
  10   5   0       50.52       58.70      8.05 o
 -10   6   0       11.13       10.60      3.72 o
  -9   6   0      129.33      156.55     11.78 o
  -8   6   0      469.53      479.03      9.67 o
  -7   6   0       40.17       41.90      5.49 o
  -6   6   0        2.67        2.52      0.61 o
  -5   6   0        9.70       11.91      1.29 o
  -4   6   0      260.90      258.93      8.25 o
  -3   6   0     1595.82     1529.16     17.85 o
  -2   6   0      221.33      224.55      4.90 o
  -1   6   0      400.77      404.39     12.44 o
   0   6   0     1950.65     1899.07     22.33 o
   1   6   0        6.19        6.74      1.19 o
   2   6   0      195.07      181.57      6.08 o
   3   6   0      106.28       95.84      3.54 o
   4   6   0       26.64       26.82      2.26 o
   5   6   0       11.27       11.30      1.53 o
   6   6   0       11.81        8.20      2.43 o
   7   6   0        9.60        9.43      3.34 o
   8   6   0        9.54       11.13      3.61 o
   9   6   0        0.00       -2.51      2.51 o
 -10   7   0       24.45       29.44      5.87 o
  -9   7   0       52.44       57.23      7.45 o
  -8   7   0        2.60        1.27      2.54 o
  -7   7   0      135.77      112.82      6.96 o
  -6   7   0        0.25       -1.90      1.93 o
  -5   7   0      112.59      107.96      8.31 o
  -4   7   0       26.88       26.58      4.20 o
  -3   7   0       48.40       46.85      2.03 o
  -2   7   0      655.54      679.50     20.84 o
  -1   7   0     1020.11     1049.51     13.15 o
   0   7   0      100.49       91.52      5.31 o
   1   7   0      561.07      584.92     10.56 o
   2   7   0        0.29        0.16      0.88 o
   3   7   0      138.97      136.39      4.54 o
   4   7   0        1.61        1.17      0.73 o
   5   7   0      428.57      419.24      9.26 o
   6   7   0        3.00        5.49      1.22 o
   7   7   0        0.23       -1.70      2.67 o
   8   7   0      129.22      122.44     10.94 o
   9   7   0       80.69       75.14      9.10 o
  -9   8   0        2.61       -0.31      2.72 o
  -8   8   0       21.03       17.52      4.46 o
  -7   8   0       79.61       80.36      8.28 o
  -6   8   0        2.35       -0.31      1.63 o
  -5   8   0      198.25      198.24     11.88 o
  -4   8   0       44.40       38.70      5.22 o
  -3   8   0      473.05      451.98      6.72 o
  -2   8   0       20.81       17.94      1.68 o
  -1   8   0      236.89      244.52      6.85 o
   0   8   0      101.31      117.68      6.46 o
   1   8   0       58.44       64.40      5.28 o
   2   8   0      285.40      293.41      8.58 o
   3   8   0       28.31       25.19      3.55 o
   4   8   0       84.70       89.36      4.70 o
   5   8   0      208.11      217.01      7.15 o
   6   8   0        0.15        0.60      1.17 o
   7   8   0        2.11        1.66      1.97 o
   8   8   0      166.49      146.94     12.46 o
  -8   9   0       35.17       39.10      6.37 o
  -7   9   0       21.35       24.75      4.90 o
  -6   9   0        4.15        4.98      2.28 o
  -5   9   0      243.70      227.86     13.51 o
  -4   9   0        1.22       -1.44      1.84 o
  -3   9   0        3.87        2.99      2.13 o
  -2   9   0       36.43       38.62      2.65 o
  -1   9   0       71.13       80.48      4.23 o
   0   9   0        0.22        1.69      1.16 o
   1   9   0       56.58       65.00      5.59 o
   2   9   0        0.33       -0.92      1.75 o
   3   9   0        1.57        2.99      1.24 o
   4   9   0       33.30       30.27      2.97 o
   5   9   0      116.35      122.95      5.78 o
   6   9   0        6.71        6.89      2.77 o
   7   9   0       48.27       50.02      7.24 o
  -7  10   0        6.42        8.75      3.17 o
  -6  10   0       55.17       56.39      7.51 o
  -5  10   0      124.52      120.69     10.41 o
  -4  10   0      212.26      228.90     14.03 o
  -3  10   0       28.94       25.17      4.83 o
  -2  10   0       44.77       38.47      2.81 o
  -1  10   0      132.13      139.22      5.88 o
   0  10   0        6.90        5.60      1.37 o
   1  10   0       15.82       16.60      3.15 o
   2  10   0      109.68      114.07      8.34 o
   3  10   0        1.31        0.59      1.02 o
   4  10   0       52.15       60.57      4.41 o
   5  10   0        0.45        2.39      2.15 o
   6  10   0       60.65       50.60      7.16 o
  -5  11   0        9.01        6.47      3.29 o
  -4  11   0        5.60        8.76      3.44 o
  -3  11   0       34.98       24.10      5.21 o
  -2  11   0       17.05        7.29      3.19 o
  -1  11   0        2.79       -2.13      2.81 o
   0  11   0       32.72       27.56      3.10 o
   1  11   0        4.33        2.29      1.70 o
   2  11   0       40.89       43.10      5.41 o
   3  11   0        6.63        6.64      1.74 o
   4  11   0      130.32      139.59     10.96 o
  -2  12   0       75.97       71.91      8.77 o
  -1  12   0       19.16       19.77      4.68 o
   0  12   0       27.95       24.82      5.33 o
  -1 -12   1       75.27       89.77     13.29 o
   0 -12   1        5.22       -1.07      2.69 o
   1 -12   1        2.78        1.77      1.81 o
   2 -12   1       73.99       88.13      9.66 o
   3 -12   1       43.59       42.00      6.81 o
  -4 -11   1       10.33       11.37      3.56 o
  -3 -11   1        0.42        1.87      1.48 o
  -2 -11   1       61.01       61.25      6.47 o
  -1 -11   1        7.85        2.41      1.56 o
   0 -11   1       83.43       87.16      5.36 o
   1 -11   1       15.55       18.45      3.06 o
   2 -11   1      145.29      132.43     10.96 o
   3 -11   1       16.21       10.75      3.37 o
   4 -11   1       92.08      102.84      9.95 o
   5 -11   1        0.64        2.06      2.84 o
   6 -11   1       16.04       13.74      4.08 o
  -6 -10   1       59.04       54.70      7.34 o
  -5 -10   1       64.32       71.89      8.14 o
  -4 -10   1        0.04        0.78      1.37 o
  -3 -10   1      382.29      354.78     10.24 o
  -2 -10   1       16.83       16.30      3.26 o
  -1 -10   1       35.68       39.79      4.71 o
   0 -10   1      362.39      386.65     10.61 o
   1 -10   1        0.97        0.40      0.88 o
   2 -10   1       35.84       34.49      2.84 o
   3 -10   1      241.41      245.42     11.22 o
   4 -10   1      106.46       83.61      8.53 o
   5 -10   1        1.81        3.30      2.03 o
   6 -10   1        0.40       -2.03      2.25 o
   7 -10   1       84.60       74.79      8.74 o
  -7  -9   1       64.50       66.17      8.30 o
  -6  -9   1       71.84       73.60      8.31 o
  -5  -9   1       46.45       47.42      3.42 o
  -4  -9   1        7.84        8.67      1.66 o
  -3  -9   1       89.76       79.25      7.20 o
  -2  -9   1        7.52        8.47      2.55 o
  -1  -9   1       83.40       74.95      6.07 o
   0  -9   1       12.16       19.75      3.07 o
   1  -9   1      340.49      384.57      9.45 o
   2  -9   1       26.35       33.95      2.68 o
   3  -9   1       30.59       28.66      4.24 o
   4  -9   1      164.81      174.04      7.95 o
   5  -9   1      226.45      213.96     12.97 o
   6  -9   1      189.20      178.72     12.41 o
   7  -9   1       15.06       13.65      3.88 o
   8  -9   1       44.19       42.58      6.68 o
  -8  -8   1       26.00       33.08      5.86 o
  -7  -8   1        5.80        8.04      3.31 o
  -6  -8   1       56.22       49.71      2.79 o
  -5  -8   1        0.19        0.18      0.83 o
  -4  -8   1       31.77       34.68      2.80 o
  -3  -8   1      757.55      715.66     20.16 o
  -2  -8   1       18.29       15.28      3.08 o
  -1  -8   1      521.39      517.68     14.93 o
   0  -8   1      138.86      143.30      7.27 o
   1  -8   1       11.89       13.00      1.75 o
   2  -8   1       10.64       11.67      1.59 o
   3  -8   1      136.66      129.92      6.99 o
   4  -8   1       35.33       36.34      2.15 o
   5  -8   1      553.11      553.16      8.89 o
   6  -8   1      220.71      181.03      5.01 o
   7  -8   1      277.22      248.69     14.43 o
   8  -8   1      226.64      234.33     14.55 o
   9  -8   1       19.19       25.44      5.27 o
  -9  -7   1        0.33       -0.02      2.44 o
  -8  -7   1      175.67      199.94     13.78 o
  -7  -7   1      107.25       99.08      9.27 o
  -6  -7   1       34.56       37.79      2.83 o
  -5  -7   1       81.36       74.14      3.48 o
  -4  -7   1        1.78       -0.13      0.82 o
  -3  -7   1       66.34       68.44      4.26 o
  -2  -7   1        0.12        0.17      0.89 o
  -1  -7   1       77.77       86.36      5.76 o
   0  -7   1      791.76      774.66     15.81 o
   1  -7   1       42.09       32.50      3.77 o
   2  -7   1      171.31      177.98      5.24 o
   3  -7   1        1.37        2.48      0.68 o
   4  -7   1       59.53       59.42      2.04 o
   5  -7   1      396.36      390.18      7.07 o
   6  -7   1       13.30       11.64      1.67 o
   7  -7   1       13.38       12.06      1.96 o
   8  -7   1        2.05       -0.66      1.78 o
   9  -7   1       57.99       62.22      7.68 o
  10  -7   1       21.64       17.05      4.32 o
 -10  -6   1       16.36       15.39      4.18 o
  -9  -6   1        3.38        2.46      2.06 o
  -8  -6   1      132.54      139.09     11.11 o
  -7  -6   1        2.66        4.31      2.36 o
  -6  -6   1       60.56       59.48      2.25 o
  -5  -6   1       13.51       16.90      2.21 o
  -4  -6   1       86.21       90.97      4.05 o
  -3  -6   1       34.28       40.71      3.13 o
  -2  -6   1       91.43       93.30      4.37 o
  -1  -6   1     2362.20     2370.95     28.38 o
   0  -6   1     3388.94     3464.23     31.16 o
   1  -6   1      937.35      955.65     21.05 o
   2  -6   1     1649.51     1636.81     14.71 o
   3  -6   1     1500.79     1489.66     18.79 o
   4  -6   1        1.53        0.12      0.35 o
   5  -6   1      365.91      365.80      9.52 o
   6  -6   1      179.88      188.52      5.59 o
   7  -6   1       19.06       18.31      2.00 o
   8  -6   1        5.44        0.49      1.02 o
   9  -6   1      148.81      142.87     11.19 o
  10  -6   1       91.27      100.12      9.89 o
 -10  -5   1       63.25       71.28      8.87 o
  -9  -5   1       22.86       18.76      4.69 o
  -8  -5   1      829.36      858.97     26.33 o
  -7  -5   1      142.94      135.28      9.92 o
  -6  -5   1       41.67       35.36      4.88 o
  -5  -5   1      119.23      117.19      4.02 o
  -4  -5   1       46.06       40.49      1.95 o
  -3  -5   1      183.63      173.67      4.12 o
  -2  -5   1     1164.30     1119.81     30.60 o
  -1  -5   1        0.19        1.55      1.91 o
   0  -5   1     1975.04     2017.52     21.82 o
   1  -5   1     3259.93     3452.85     55.96 o
   2  -5   1        8.86        8.32      2.21 o
   3  -5   1     2883.49     3142.48     45.55 o
   4  -5   1      856.40      855.81     14.45 o
   5  -5   1      114.04      117.25      3.71 o
   6  -5   1      260.43      271.25      7.02 o
   7  -5   1      143.59      142.84      5.53 o
   8  -5   1        0.03       -0.12      1.43 o
   9  -5   1       66.10       67.09      9.50 o
  10  -5   1        0.20       -0.35      1.73 o
  11  -5   1        2.58        2.95      2.14 o
 -11  -4   1        6.70        8.86      3.42 o
 -10  -4   1       33.69       39.11      6.36 o
  -9  -4   1       42.39       50.97      6.80 o
  -8  -4   1       83.77       87.12      8.21 o
  -7  -4   1        0.64       -1.16      2.40 o
  -6  -4   1        9.18        9.97      2.55 o
  -5  -4   1       20.43       16.86      1.61 o
  -4  -4   1       98.07      107.48      8.56 o
  -3  -4   1        0.02        1.59      0.51 o
  -2  -4   1       24.66       24.41      2.03 o
  -1  -4   1     1473.38     1566.48     22.19 o
   0  -4   1     6098.50     5980.53     34.02 o
   1  -4   1      618.21      630.61     13.23 o
   2  -4   1     2408.36     2605.12     67.48 o
   3  -4   1       83.96       80.03      3.76 o
   4  -4   1      933.58      963.93     11.29 o
   5  -4   1     1664.53     1685.14     13.92 o
   6  -4   1      110.98      119.86      3.62 o
   7  -4   1       63.81       65.39      3.97 o
   8  -4   1        2.17        2.07      0.83 o
   9  -4   1        2.36        3.19      1.32 o
  10  -4   1       83.49       69.17      8.00 o
  11  -4   1       90.00       98.85     10.13 o
 -11  -3   1       79.03       74.90      8.97 o
 -10  -3   1       21.79       21.76      4.85 o
  -9  -3   1       43.04       45.11      6.16 o
  -8  -3   1        8.01        8.05      1.07 o
  -7  -3   1       11.28       11.73      1.17 o
  -6  -3   1       57.26       55.01      3.86 o
  -5  -3   1        1.21       -0.02      0.24 o
  -4  -3   1      461.86      439.29     12.97 o
  -3  -3   1       34.32       28.90      2.34 o
  -2  -3   1        3.57        1.46      1.25 o
  -1  -3   1     1100.34     1070.41     14.52 o
   0  -3   1       25.46       27.76      2.07 o
   1  -3   1     6711.56     6556.92     37.06 o
   2  -3   1       92.54      100.35      3.53 o
   3  -3   1     3098.25     3077.01     36.52 o
   4  -3   1        3.53        1.49      0.50 o
   5  -3   1     1925.03     2005.48     35.58 o
   6  -3   1       15.05        9.48      1.21 o
   7  -3   1       65.20       53.90      2.99 o
   8  -3   1       66.99       74.92      4.54 o
   9  -3   1       41.05       40.08      5.81 o
  10  -3   1       13.69       11.87      3.68 o
  11  -3   1        0.00        1.03      2.05 o
 -11  -2   1        3.78        5.81      2.70 o
 -10  -2   1       52.58       46.32      6.43 o
  -9  -2   1      384.95      378.55      8.45 o
  -8  -2   1       25.46       27.69      2.46 o
  -7  -2   1        1.31        1.65      1.40 o
  -6  -2   1       92.48       85.92      2.84 o
  -5  -2   1        2.23        2.95      0.59 o
  -4  -2   1        0.54        2.39      0.46 o
  -3  -2   1      586.21      555.52     12.35 o
  -2  -2   1     1674.22     1627.05     18.54 o
  -1  -2   1     8839.75     8007.12     35.27 o
   0  -2   1        6.18        8.60      1.03 o
   1  -2   1       17.77       20.77      2.13 o
   2  -2   1    10310.02     9611.75     95.86 o
   3  -2   1     1390.18     1338.43      9.79 o
   4  -2   1      858.58      956.92     12.70 o
   5  -2   1     3432.04     3505.36     16.85 o
   6  -2   1       43.73       59.96      2.45 o
   7  -2   1       68.08       69.84      2.99 o
   8  -2   1       36.56       38.37      2.31 o
   9  -2   1      254.11      238.49      8.86 o
  10  -2   1       52.93       53.36      4.58 o
  11  -2   1        2.68        2.03      1.76 o
 -11  -1   1       29.10       23.19      4.90 o
 -10  -1   1       32.24       32.82      5.43 o
  -9  -1   1       25.85       29.09      2.28 o
  -8  -1   1      964.91      965.53     11.94 o
  -7  -1   1      125.61      130.97      3.67 o
  -6  -1   1       22.77       24.58      1.50 o
  -5  -1   1       65.42       64.56      2.15 o
  -4  -1   1      647.06      655.09      6.53 o
  -3  -1   1      107.29      112.02      2.21 o
  -2  -1   1     2044.98     2003.57     18.15 o
   2  -1   1      141.37      136.02      2.58 o
   3  -1   1     4231.11     3923.87     30.15 o
   4  -1   1      661.27      760.19      6.31 o
   5  -1   1     1278.36     1297.20      9.15 o
   6  -1   1      162.16      185.78      4.30 o
   7  -1   1      455.32      501.10      6.93 o
   8  -1   1       61.73       66.36      3.49 o
   9  -1   1        4.57        2.21      1.01 o
  10  -1   1      266.74      259.67     10.11 o
  11  -1   1      149.44      142.39      7.98 o
 -12   0   1       15.49        9.75      4.20 o
 -11   0   1        1.41        2.77      1.63 o
 -10   0   1      150.93      164.86      8.02 o
  -9   0   1       66.02       75.71      3.75 o
  -8   0   1      282.09      285.79      5.95 o
  -7   0   1      522.88      518.70      6.78 o
  -6   0   1       31.34       28.33      1.64 o
  -5   0   1      102.34      110.53      2.85 o
  -4   0   1      327.40      327.57     10.08 o
  -3   0   1      557.31      507.40      7.11 o
  -2   0   1      178.37      171.47      4.02 o
   2   0   1       25.05       33.22      1.39 o
   3   0   1     3843.54     3609.01     26.93 o
   4   0   1      367.46      322.13      4.48 o
   5   0   1        0.81        0.60      0.42 o
   6   0   1        0.90        1.18      0.46 o
   7   0   1        0.60        0.33      0.50 o
   8   0   1        6.94        4.31      0.99 o
   9   0   1      113.11      107.97      4.66 o
  10   0   1       30.68       32.63      3.83 o
  11   0   1       34.35       34.77      5.62 o
 -12   1   1       29.29       37.83      4.45 o
 -11   1   1      695.51      712.11     17.34 o
 -10   1   1        0.03       -0.62      1.09 o
  -9   1   1      187.82      184.25      5.98 o
  -8   1   1      714.05      728.19     10.28 o
  -7   1   1       54.04       56.45      2.27 o
  -6   1   1       42.95       37.48      1.88 o
  -5   1   1       31.32       27.60      1.46 o
  -4   1   1      177.50      164.33      4.30 o
  -3   1   1        4.02        3.68      0.55 o
  -2   1   1     1999.11     1740.50      7.27 o
  -1   1   1      237.80      233.22      4.86 o
   1   1   1       88.32       85.96      3.43 o
   2   1   1      779.21      737.06      5.88 o
   3   1   1      439.08      366.91      4.69 o
   4   1   1     1555.89     1624.61     13.40 o
   5   1   1       82.34       68.86      2.98 o
   6   1   1       78.43       62.02      2.79 o
   7   1   1      102.24      106.22      3.32 o
   8   1   1       25.13       24.99      1.76 o
   9   1   1       16.42       18.41      2.32 o
  10   1   1       44.56       52.64      6.85 o
  11   1   1      152.17      149.23     12.18 o
 -11   2   1       37.40       39.60      4.15 o
 -10   2   1     1387.34     1414.40     22.44 o
  -9   2   1      968.53      970.50     18.54 o
  -8   2   1      240.52      239.96      5.47 o
  -7   2   1       54.61       59.97      2.57 o
  -6   2   1       27.21       26.20      1.55 o
  -5   2   1      193.86      191.74      3.68 o
  -4   2   1       42.25       37.89      1.61 o
  -3   2   1     1718.74     1646.49     25.40 o
  -2   2   1      249.15      231.91      6.87 o
  -1   2   1        2.25        0.84      0.66 o
   0   2   1     3486.50     3362.56     22.86 o
   1   2   1     2956.83     2907.85     21.78 o
   2   2   1    40816.45    35667.81     73.02 o
   3   2   1      417.54      379.22      5.70 o
   4   2   1     2275.61     2317.65     13.23 o
   5   2   1      358.01      344.50      5.54 o
   6   2   1      205.77      214.72      4.62 o
   7   2   1       25.48       27.22      1.85 o
   8   2   1      173.55      190.83      5.05 o
   9   2   1        6.70        7.21      1.46 o
  10   2   1        4.19        1.78      1.81 o
  11   2   1      101.04       90.17      9.65 o
 -11   3   1       26.40       26.58      3.37 o
 -10   3   1       13.55       14.73      2.37 o
  -9   3   1      131.55      134.27      4.99 o
  -8   3   1      756.98      767.69      9.59 o
  -7   3   1      413.41      404.49      6.40 o
  -6   3   1        4.03        4.51      0.70 o
  -5   3   1       62.99       71.49      2.34 o
  -4   3   1      130.70      115.38      2.99 o
  -3   3   1      915.90      910.36     16.53 o
  -2   3   1       38.84       51.85      3.74 o
  -1   3   1       50.39       64.79      1.39 o
   0   3   1     3399.03     3291.69     28.73 o
   1   3   1        7.89        9.66      1.07 o
   2   3   1       58.71       51.07      2.07 o
   3   3   1       80.93       87.08      3.33 o
   4   3   1      284.14      304.32      5.01 o
   5   3   1       60.62       61.76      3.05 o
   6   3   1      113.38      109.23      3.06 o
   7   3   1       94.18      106.28      3.47 o
   8   3   1       10.79        7.66      1.10 o
   9   3   1      102.56       95.11      4.72 o
  10   3   1       13.66        9.48      3.75 o
  11   3   1        6.91       10.20      3.83 o
 -11   4   1        1.07       -2.85      2.85 o
 -10   4   1       38.40       32.27      5.79 o
  -9   4   1      524.26      546.19     12.16 o
  -8   4   1      702.41      686.15     12.52 o
  -7   4   1       76.72       72.12      4.44 o
  -6   4   1       54.41       60.14      2.38 o
  -5   4   1       44.35       54.69      2.60 o
  -4   4   1       29.90       26.77      3.49 o
  -3   4   1        7.63        4.84      1.73 o
  -2   4   1        5.39        8.90      2.10 o
  -1   4   1     3682.02     3697.66     14.84 o
   0   4   1      801.89      795.75      8.94 o
   1   4   1      555.41      545.77      8.15 o
   2   4   1     2351.01     2306.21     14.86 o
   3   4   1     1369.24     1396.64     13.76 o
   4   4   1     2491.74     2511.19     37.51 o
   5   4   1       20.96       20.05      1.49 o
   6   4   1      116.52      105.45      4.36 o
   7   4   1       46.89       57.46      3.35 o
   8   4   1        2.49        1.37      0.60 o
   9   4   1        0.94       -0.24      0.64 o
  10   4   1        0.51        1.84      2.31 o
 -11   5   1      190.58      181.87     14.01 o
 -10   5   1       61.59       77.29      8.54 o
  -9   5   1      110.17      100.17      9.19 o
  -8   5   1        0.00        0.74      1.60 o
  -7   5   1     1469.28     1490.42     15.16 o
  -6   5   1      929.31      880.48     46.97 o
  -5   5   1       20.47       18.92      2.33 o
  -4   5   1       88.33       93.73      6.70 o
  -3   5   1      260.61      251.13     10.26 o
  -2   5   1       52.49       55.41      7.24 o
  -1   5   1     1052.97     1106.81     10.76 o
   0   5   1     1772.33     1743.15     13.82 o
   1   5   1      232.22      266.76      6.20 o
   2   5   1        0.08       -0.17      0.66 o
   3   5   1      120.46      116.25      3.82 o
   4   5   1        0.68       -0.79      0.96 o
   5   5   1      455.22      459.24      9.21 o
   6   5   1      526.43      511.58      9.89 o
   7   5   1      507.82      529.62     16.36 o
   8   5   1       63.75       50.41      3.19 o
   9   5   1        8.74        3.56      2.81 o
  10   5   1       76.39       90.55     10.10 o
 -10   6   1       62.40       69.69      8.42 o
  -9   6   1       58.84       67.84      7.93 o
  -8   6   1        7.88        9.13      1.68 o
  -7   6   1      254.11      233.76     12.84 o
  -6   6   1      285.25      293.96     13.72 o
  -5   6   1      133.19      127.99      8.67 o
  -4   6   1      621.51      594.84     17.59 o
  -3   6   1        3.44        3.73      1.81 o
  -2   6   1      185.02      191.22      8.00 o
  -1   6   1     1914.91     2043.65     16.38 o
   0   6   1      855.24      892.48     10.84 o
   1   6   1       42.88       46.63      3.60 o
   2   6   1      290.45      271.03      7.55 o
   3   6   1       20.60       21.54      1.78 o
   4   6   1      124.08      134.16      4.65 o
   5   6   1       15.14       11.15      2.02 o
   6   6   1      175.43      151.24      5.71 o
   7   6   1      119.63      116.65      5.17 o
   8   6   1        0.08        1.64      1.87 o
   9   6   1       32.08       28.34      5.49 o
 -10   7   1       18.63       16.06      4.57 o
  -9   7   1        1.13        1.66      2.12 o
  -8   7   1      347.71      354.90     17.43 o
  -7   7   1      230.50      233.75     13.58 o
  -6   7   1      117.35      110.17      8.87 o
  -5   7   1      306.57      315.24     14.31 o
  -4   7   1        0.00       -0.76      2.00 o
  -3   7   1      144.75      150.56      9.13 o
  -2   7   1      147.44      131.97      3.84 o
  -1   7   1        2.27        1.20      0.80 o
   0   7   1      569.88      565.82     12.96 o
   1   7   1     1240.53     1258.53     15.55 o
   2   7   1      233.63      236.20      6.01 o
   3   7   1      138.72      131.34      4.63 o
   4   7   1       87.80       86.42      4.57 o
   5   7   1      131.27      131.70      5.63 o
   6   7   1       69.01       67.35      3.99 o
   7   7   1       13.20       10.89      1.66 o
   8   7   1       10.06        4.57      3.00 o
  -9   8   1      237.40      283.51     17.00 o
  -8   8   1       19.61       24.51      5.06 o
  -7   8   1       88.14       96.51      9.12 o
  -6   8   1      165.06      139.88     10.59 o
  -5   8   1       31.43       30.36      4.89 o
  -4   8   1      693.55      669.29     21.24 o
  -3   8   1      237.61      226.27     12.16 o
  -2   8   1        5.62        4.82      0.98 o
  -1   8   1       54.42       57.75      3.35 o
   0   8   1      360.77      367.31     11.43 o
   1   8   1       37.82       34.33      2.80 o
   2   8   1      100.93       96.40      4.05 o
   3   8   1      177.86      176.80      6.83 o
   4   8   1        4.69        5.47      1.55 o
   5   8   1      112.46      112.50      5.56 o
   6   8   1        4.12        3.93      1.27 o
   7   8   1        9.61        8.87      3.39 o
   8   8   1        2.87       -1.30      2.36 o
  -8   9   1      109.64      107.46     10.45 o
  -7   9   1       17.18       17.40      4.27 o
  -6   9   1        0.04       -0.76      2.41 o
  -5   9   1      161.07      165.66     11.74 o
  -4   9   1        1.00        1.86      1.68 o
  -3   9   1      200.12      175.08     11.28 o
  -2   9   1       62.62       54.36      3.74 o
  -1   9   1       80.24       76.99      8.23 o
   0   9   1       72.10       62.60      5.05 o
   1   9   1      248.93      236.45      7.55 o
   2   9   1       61.78       57.25      4.13 o
   3   9   1      707.92      679.54     14.19 o
   4   9   1       49.13       44.61      3.76 o
   5   9   1        1.95        2.68      1.21 o
   6   9   1        7.52       11.93      3.78 o
  -7  10   1      113.34      134.37     11.92 o
  -6  10   1       51.12       61.30      7.90 o
  -5  10   1       38.65       43.79      6.48 o
  -4  10   1       14.22        8.58      3.18 o
  -3  10   1       57.34       44.85      6.36 o
  -2  10   1       53.77       58.90      3.16 o
  -1  10   1       99.73      122.97      5.47 o
   0  10   1        1.61       -1.00      1.15 o
   1  10   1       10.84        7.12      2.01 o
   2  10   1       27.60       20.05      4.26 o
   3  10   1       21.96       15.03      2.29 o
   4  10   1        5.56        4.85      1.61 o
   5  10   1       51.60       50.54      6.81 o
  -5  11   1      109.56       96.77      9.95 o
  -4  11   1       39.41       36.91      6.10 o
  -3  11   1       14.15        6.49      2.91 o
  -2  11   1        5.63        7.27      3.32 o
  -1  11   1        2.43        1.87      2.06 o
   0  11   1       18.92       22.00      4.66 o
   1  11   1        0.92        5.24      2.54 o
   2  11   1       34.91       38.52      3.85 o
   3  11   1       65.69       48.07      4.28 o
  -2 -12   2       33.35       44.54      5.83 o
  -1 -12   2        3.90        3.12      6.27 o
   0 -12   2        8.50        9.20      4.13 o
   1 -12   2       48.04       55.94      7.66 o
   2 -12   2       50.19       42.84      6.58 o
   3 -12   2        1.66       -1.33      1.99 o
   4 -12   2        0.13       -0.09      1.93 o
  -5 -11   2       81.76       98.21      9.63 o
  -4 -11   2        2.67        2.48      1.74 o
  -3 -11   2       42.92       51.24      6.51 o
  -2 -11   2        2.26        2.97      1.70 o
  -1 -11   2        1.26        3.52      2.09 o
   0 -11   2      164.87      154.68      9.12 o
   1 -11   2       39.11       27.37      2.96 o
   2 -11   2        0.53       -0.10      0.88 o
   3 -11   2        1.73        4.37      3.08 o
   4 -11   2      167.88      182.13     13.18 o
   5 -11   2       12.90       19.54      4.82 o
   6 -11   2       55.26       72.30      8.81 o
  -6 -10   2       14.27       20.57      4.90 o
  -5 -10   2       28.50       25.70      4.95 o
  -4 -10   2      246.64      258.30      9.44 o
  -3 -10   2        0.11        0.34      1.89 o
  -2 -10   2       79.06       78.49      4.79 o
  -1 -10   2      161.08      171.13      9.73 o
   0 -10   2        9.53        8.00      1.82 o
   1 -10   2       11.15        8.29      1.70 o
   2 -10   2      246.41      234.97      7.67 o
   3 -10   2       21.13       20.97      3.51 o
   4 -10   2      126.94      110.17      5.74 o
   5 -10   2        0.45       -0.58      1.97 o
   6 -10   2      242.82      227.57     14.52 o
   7 -10   2        1.43       -0.03      2.38 o
  -7  -9   2        1.66        0.48      1.67 o
  -6  -9   2        2.83        1.65      1.89 o
  -5  -9   2      189.90      192.78      6.20 o
  -4  -9   2        3.17        2.73      0.92 o
  -3  -9   2      112.92      106.14      8.72 o
  -2  -9   2      151.27      153.97      8.39 o
  -1  -9   2       72.73       77.25      4.41 o
   0  -9   2      218.13      216.00      9.43 o
   1  -9   2       32.33       34.17      2.95 o
   2  -9   2       72.88       77.80      7.64 o
   3  -9   2       25.62       27.88      2.43 o
   4  -9   2      150.99      148.01      9.06 o
   5  -9   2       23.26       14.95      1.25 o
   6  -9   2       79.12       69.03      7.72 o
   7  -9   2       55.03       57.69      7.35 o
   8  -9   2       56.94       41.52      6.48 o
  -8  -8   2        2.89        3.30      2.72 o
  -7  -8   2      128.61      126.76     10.73 o
  -6  -8   2       17.54       22.98      4.46 o
  -5  -8   2        4.65        3.97      0.63 o
  -4  -8   2        0.61        0.47      0.54 o
  -3  -8   2       47.74       47.74      3.24 o
  -2  -8   2      478.29      503.41     15.92 o
  -1  -8   2      545.31      561.48     12.87 o
   0  -8   2        3.04        3.33      1.32 o
   1  -8   2       73.16       78.48      3.48 o
   2  -8   2       19.66       19.84      2.12 o
   3  -8   2       34.86       34.87      2.63 o
   4  -8   2        6.96        6.75      1.54 o
   5  -8   2     1094.81     1151.79     17.76 o
   6  -8   2      101.13       80.50      3.89 o
   7  -8   2       55.21       46.51      6.41 o
   8  -8   2       57.87       84.20      8.78 o
   9  -8   2       74.93       73.70      8.63 o
  -9  -7   2        2.93        1.72      1.87 o
  -8  -7   2      163.87      157.25     12.19 o
  -7  -7   2        3.02        2.07      1.68 o
  -6  -7   2       77.38       91.36      8.36 o
  -5  -7   2      863.59      858.33     16.91 o
  -4  -7   2      104.10      108.69      3.78 o
  -3  -7   2     1372.35     1394.67     13.63 o
  -2  -7   2      448.89      427.31     11.42 o
  -1  -7   2      191.67      179.25      6.06 o
   0  -7   2       52.50       50.81      5.57 o
   1  -7   2      380.69      389.76      7.21 o
   2  -7   2        1.27        0.68      1.16 o
   3  -7   2       27.55       30.63      3.33 o
   4  -7   2       87.03       78.42      6.74 o
   5  -7   2      168.84      163.88      5.44 o
   6  -7   2      209.24      207.51      6.45 o
   7  -7   2        6.16        4.38      1.23 o
   8  -7   2      238.79      237.99     14.14 o
   9  -7   2       46.93       52.74      7.22 o
  10  -7   2       49.98       60.96      8.03 o
 -10  -6   2       33.03       53.59      7.95 o
  -9  -6   2      123.57      121.04     10.86 o
  -8  -6   2        0.34        3.89      3.10 o
  -7  -6   2      169.54      178.85     11.77 o
  -6  -6   2      115.63      110.48      8.79 o
  -5  -6   2       15.21       18.58      3.89 o
  -4  -6   2       76.32       69.63      2.03 o
  -3  -6   2      353.92      372.66      6.43 o
  -2  -6   2      434.76      429.36      8.21 o
  -1  -6   2        8.12        9.94      1.58 o
   0  -6   2        2.31        3.72      0.98 o
   1  -6   2     3348.64     3403.09     19.71 o
   2  -6   2      523.85      524.04     13.13 o
   3  -6   2      106.42      131.00      5.57 o
   4  -6   2       62.05       69.60      3.51 o
   5  -6   2      917.50      900.37     12.71 o
   6  -6   2      258.35      241.35      7.52 o
   7  -6   2       13.65       12.81      1.86 o
   8  -6   2        6.85       11.05      1.82 o
   9  -6   2      220.56      197.47     13.15 o
  10  -6   2       12.71        9.45      3.25 o
 -10  -5   2       28.21       43.23      6.84 o
  -9  -5   2       42.95       40.26      6.20 o
  -8  -5   2      567.81      552.40     20.96 o
  -7  -5   2       62.92       57.76      6.44 o
  -6  -5   2        1.82        6.24      2.62 o
  -5  -5   2       31.38       44.33      6.91 o
  -4  -5   2       27.21       27.97      1.55 o
  -3  -5   2      928.41      928.39      9.12 o
  -2  -5   2      185.52      191.13      4.46 o
  -1  -5   2       42.66       40.78      2.37 o
   0  -5   2     3888.82     3896.96     23.00 o
   1  -5   2      871.07      904.63     12.18 o
   2  -5   2      511.83      521.23      9.72 o
   3  -5   2       16.63       34.72      2.71 o
   4  -5   2      471.25      482.15      7.49 o
   5  -5   2      229.10      219.63      4.81 o
   6  -5   2      659.91      653.65     11.68 o
   7  -5   2      126.48      131.30      5.60 o
   8  -5   2        3.65        0.84      1.78 o
   9  -5   2        0.21       -0.94      0.94 o
  10  -5   2        0.00        1.56      2.06 o
  11  -5   2       12.16        3.54      2.29 o
 -11  -4   2       17.48       12.46      3.36 o
 -10  -4   2       14.45       10.77      3.60 o
  -9  -4   2       19.27       27.82      5.17 o
  -8  -4   2      355.52      332.00     15.75 o
  -7  -4   2      118.37      118.02      8.84 o
  -6  -4   2       30.97       35.57      4.73 o
  -5  -4   2        7.49        5.23      2.18 o
  -4  -4   2       30.74       26.21      3.53 o
  -3  -4   2       10.80        9.25      0.81 o
  -2  -4   2        4.15        4.78      0.81 o
  -1  -4   2     3169.65     2949.87     17.70 o
   0  -4   2      193.99      209.08      6.79 o
   1  -4   2     4003.95     4044.30     60.69 o
   2  -4   2      437.85      450.74     10.27 o
   3  -4   2     2966.81     3016.36    114.01 o
   4  -4   2     2693.18     2689.95     18.32 o
   5  -4   2      346.10      331.82      5.91 o
   6  -4   2       51.50       54.57      2.54 o
   7  -4   2      140.86      155.89      7.00 o
   8  -4   2       19.30       21.06      2.53 o
   9  -4   2        2.95        4.91      2.66 o
  10  -4   2        0.05        0.33      1.52 o
  11  -4   2      122.02      127.56     11.46 o
 -11  -3   2      333.68      368.59     19.28 o
 -10  -3   2        0.65        2.13      2.25 o
  -9  -3   2      494.30      508.75     19.94 o
  -8  -3   2       73.52       73.59      7.19 o
  -7  -3   2       54.54       70.73      6.67 o
  -6  -3   2      556.73      589.50     10.14 o
  -5  -3   2        4.81        4.27      2.14 o
  -4  -3   2       19.46       18.04      2.77 o
  -3  -3   2      274.33      290.05      9.81 o
  -2  -3   2     2602.50     2481.58     37.29 o
  -1  -3   2      537.74      520.05      6.39 o
   0  -3   2    14170.78    13666.96     44.48 o
   1  -3   2      117.92      131.16      3.70 o
   2  -3   2       16.01       10.90      1.25 o
   3  -3   2     2832.20     2988.74     25.48 o
   4  -3   2       57.00       53.40      2.40 o
   5  -3   2     2773.94     3028.32     45.91 o
   6  -3   2      505.94      593.89      8.14 o
   7  -3   2       73.38       73.24      3.53 o
   8  -3   2       37.27       36.47      5.70 o
   9  -3   2       56.95       54.77      6.56 o
  10  -3   2       12.69        8.49      3.59 o
  11  -3   2        1.55        2.11      2.64 o
 -11  -2   2        1.52        4.34      3.40 o
 -10  -2   2        0.67        0.70      2.21 o
  -9  -2   2      133.92      126.55      4.58 o
  -8  -2   2      393.18      381.62      8.31 o
  -7  -2   2      876.00      889.98     21.85 o
  -6  -2   2     1184.97     1130.61     19.86 o
  -5  -2   2       15.22       17.63      2.83 o
  -4  -2   2       58.99       45.62      4.03 o
  -3  -2   2       21.18       27.99      2.93 o
  -2  -2   2     4073.61     3850.92     29.45 o
  -1  -2   2     1311.26     1246.12     18.87 o
   0  -2   2      142.72      157.56      4.50 o
   1  -2   2       39.00       27.06      1.47 o
   2  -2   2        7.46       10.69      2.78 o
   3  -2   2      148.68      148.36      3.48 o
   4  -2   2     1400.16     1455.08     13.25 o
   5  -2   2     3653.51     3745.06     25.84 o
   6  -2   2      550.50      569.18      6.37 o
   7  -2   2       33.98       25.53      1.84 o
   8  -2   2       20.34       21.65      2.10 o
   9  -2   2      189.04      187.70      8.01 o
  10  -2   2        0.00        1.03      1.40 o
  11  -2   2       13.72        4.37      1.96 o
 -11  -1   2        0.12       -1.65      2.47 o
 -10  -1   2        2.63        3.80      1.94 o
  -9  -1   2     1231.33     1189.64     13.86 o
  -8  -1   2      633.17      619.21      9.42 o
  -7  -1   2      303.21      308.92      5.06 o
  -6  -1   2       67.76       68.89      2.41 o
  -5  -1   2       36.03       34.12      1.56 o
  -4  -1   2       77.83       78.64      2.06 o
  -3  -1   2      780.42      696.15      9.50 o
  -2  -1   2     9468.55     8719.28     38.06 o
  -1  -1   2        0.01        8.36      0.87 o
   0  -1   2     3193.59     2739.22     17.34 o
   1  -1   2      423.99      398.77      4.71 o
   2  -1   2      232.19      238.98      4.47 o
   3  -1   2     2075.75     2111.11     15.52 o
   4  -1   2      229.67      243.06      3.79 o
   5  -1   2     4907.07     4963.52     24.04 o
   6  -1   2       26.86       32.94      1.57 o
   7  -1   2      511.91      518.26      7.03 o
   8  -1   2      180.25      210.59      6.73 o
   9  -1   2      252.65      244.24      7.20 o
  10  -1   2        5.91        6.80      1.88 o
  11  -1   2       37.39       34.19      4.11 o
 -12   0   2      135.04      143.60      8.52 o
 -11   0   2       49.94       48.83      4.75 o
 -10   0   2       25.07       32.81      3.67 o
  -9   0   2      198.51      208.33      6.10 o
  -8   0   2     1006.97     1024.32     11.10 o
  -7   0   2      621.37      629.16      7.37 o
  -6   0   2      260.46      278.30      4.96 o
  -5   0   2      367.21      381.62      5.96 o
  -4   0   2      178.88      211.02      6.30 o
  -3   0   2      353.56      306.62      4.91 o
  -2   0   2     1339.19     1259.73      9.32 o
  -1   0   2      935.31      896.84      7.72 o
   1   0   2      381.19      368.94      4.32 o
   2   0   2     3091.06     2964.40     17.83 o
   3   0   2       33.57       39.65      1.39 o
   4   0   2     3611.30     3645.54     17.03 o
   5   0   2     1847.61     1984.36     17.05 o
   6   0   2      168.86      186.94      3.63 o
   7   0   2       51.25       46.21      2.65 o
   8   0   2        2.04        1.54      0.71 o
   9   0   2       90.41       90.32      5.06 o
  10   0   2       65.67       74.10      5.66 o
  11   0   2      152.42      153.65     12.01 o
 -12   1   2      644.46      703.46     18.18 o
 -11   1   2        9.70        8.19      2.25 o
 -10   1   2      227.98      239.66      7.16 o
  -9   1   2      155.80      157.48      5.43 o
  -8   1   2     2232.59     2214.37     16.41 o
  -7   1   2        3.49        4.11      0.72 o
  -6   1   2        1.21        1.22      0.43 o
  -5   1   2      130.99      138.66      3.69 o
  -4   1   2      246.52      271.67      6.03 o
  -3   1   2      233.56      184.20      3.84 o
  -2   1   2      302.06      309.52     14.11 o
  -1   1   2      337.48      328.18      5.96 o
   0   1   2    17108.64    15226.49     49.21 o
   1   1   2      198.86      175.49      3.86 o
   2   1   2    11345.87    10533.78     62.27 o
   3   1   2        2.34        3.31      0.64 o
   4   1   2      407.79      413.43      5.48 o
   5   1   2       27.77       16.44      1.25 o
   6   1   2       13.51       15.62      1.17 o
   7   1   2       80.90       85.52      3.51 o
   8   1   2       44.56       61.43      6.05 o
   9   1   2       85.37       81.18      3.83 o
  10   1   2        0.00        1.68      1.85 o
  11   1   2       54.83       66.00      8.18 o
 -11   2   2      136.33      138.27      7.48 o
 -10   2   2      131.98      152.33     14.33 o
  -9   2   2       58.97       57.96      2.88 o
  -8   2   2       18.63       15.98      1.48 o
  -7   2   2      127.88      125.89      3.63 o
  -6   2   2      509.52      495.87      9.18 o
  -5   2   2      198.30      216.45      4.84 o
  -4   2   2       68.08       46.34      2.00 o
  -3   2   2        5.95        9.76      0.86 o
  -2   2   2     1076.66     1099.15     14.98 o
  -1   2   2      647.06      593.67      5.61 o
   0   2   2      987.35      933.56      9.87 o
   1   2   2     1399.34     1356.35     11.47 o
   2   2   2     5885.63     5750.90     47.80 o
   3   2   2      424.59      431.64      5.36 o
   4   2   2       10.64       10.09      0.94 o
   5   2   2     1514.56     1442.28     19.09 o
   6   2   2       30.57       26.20      1.51 o
   7   2   2      128.14      133.83      4.32 o
   8   2   2        7.87        8.07      1.22 o
   9   2   2        2.09        1.06      0.74 o
  10   2   2        2.99        3.16      2.37 o
  11   2   2        3.33        1.76      2.30 o
 -11   3   2       27.89       35.88      5.72 o
 -10   3   2       69.64       68.42      4.85 o
  -9   3   2     1723.28     1758.86     17.52 o
  -8   3   2     1115.13     1103.56     12.70 o
  -7   3   2      352.71      352.96      5.87 o
  -6   3   2        0.65       -0.05      0.43 o
  -5   3   2      133.88      144.98      2.91 o
  -4   3   2       54.25       46.06      1.87 o
  -3   3   2     1134.42     1125.48     24.40 o
  -2   3   2     2288.76     2246.82     17.22 o
  -1   3   2      256.74      247.68      7.35 o
   0   3   2      468.99      464.11     15.64 o
   1   3   2      433.16      403.57      5.66 o
   2   3   2      836.24      867.88      9.02 o
   3   3   2       28.81       28.26      1.71 o
   4   3   2      687.94      700.51      7.66 o
   5   3   2      582.07      569.54      7.23 o
   6   3   2        4.81        5.52      0.90 o
   7   3   2       13.67       13.72      2.15 o
   8   3   2       80.73       78.20      3.61 o
   9   3   2       86.76       96.75      5.17 o
  10   3   2        3.30        1.02      2.59 o
 -11   4   2       74.83       78.96      9.26 o
 -10   4   2       48.83       46.06      3.75 o
  -9   4   2      306.63      306.41      6.86 o
  -8   4   2     1510.08     1540.69     13.91 o
  -7   4   2       58.16       57.98      2.46 o
  -6   4   2      628.29      606.75     18.12 o
  -5   4   2        6.34        5.90      1.49 o
  -4   4   2       31.44       25.09      2.39 o
  -3   4   2      660.56      657.05     14.93 o
  -2   4   2      217.10      213.34      8.39 o
  -1   4   2      518.36      519.14      5.67 o
   0   4   2      115.04      107.96      3.27 o
   1   4   2      817.15      780.33      8.71 o
   2   4   2        0.84        0.02      0.52 o
   3   4   2     1324.50     1320.19     15.45 o
   4   4   2     3279.14     3218.33     20.81 o
   5   4   2      944.95      946.09     11.78 o
   6   4   2      739.56      706.73      9.68 o
   7   4   2       46.80       48.92      3.68 o
   8   4   2       58.09       53.60      4.48 o
   9   4   2       15.80       16.32      5.55 o
  10   4   2      195.96      182.42     13.99 o
 -11   5   2        0.03        0.09      2.39 o
 -10   5   2       19.01       31.05      5.70 o
  -9   5   2      741.26      758.95     25.15 o
  -8   5   2        2.43       -0.83      2.45 o
  -7   5   2      704.44      708.74     21.68 o
  -6   5   2       42.51       38.26      4.87 o
  -5   5   2      153.91      162.53      6.57 o
  -4   5   2       10.41       10.17      1.63 o
  -3   5   2      430.82      427.61     13.54 o
  -2   5   2      626.68      568.37     15.00 o
  -1   5   2        4.25        5.14      0.72 o
   0   5   2       54.47       65.13      2.82 o
   1   5   2        4.85        2.78      0.94 o
   2   5   2      940.54      929.88     10.76 o
   3   5   2       34.58       30.00      3.53 o
   4   5   2      236.72      236.57      5.98 o
   5   5   2      153.29      158.04      5.98 o
   6   5   2       83.95       78.35      4.30 o
   7   5   2        1.72        1.29      0.82 o
   8   5   2       28.22       38.41      3.18 o
   9   5   2       57.80       50.78      7.23 o
  10   5   2      155.60      158.61     13.49 o
 -10   6   2        6.36        3.63      2.45 o
  -9   6   2       89.05       88.45      8.98 o
  -8   6   2      124.46      135.73     10.51 o
  -7   6   2      102.96       96.73      8.41 o
  -6   6   2     1080.13     1046.22     25.98 o
  -5   6   2      164.19      168.26     10.03 o
  -4   6   2      937.02      934.21     22.24 o
  -3   6   2      111.67      121.83      7.98 o
  -2   6   2       59.42       61.34      5.51 o
  -1   6   2      114.58      106.02      2.93 o
   0   6   2       14.92       13.55      1.43 o
   1   6   2       81.55       79.31      6.93 o
   2   6   2      484.01      491.29      8.34 o
   3   6   2      264.60      269.90      6.49 o
   4   6   2      316.56      317.19      8.69 o
   5   6   2      363.73      351.16      9.33 o
   6   6   2      325.38      296.85      8.71 o
   7   6   2       87.02       83.63      4.68 o
   8   6   2      411.68      431.18     20.35 o
   9   6   2      112.87      105.72     10.76 o
 -10   7   2       80.24       78.96      9.32 o
  -9   7   2        2.08        0.48      1.86 o
  -8   7   2       36.70       36.82      5.91 o
  -7   7   2       23.43       22.34      4.60 o
  -6   7   2        9.33        6.88      2.52 o
  -5   7   2      388.63      440.76     16.94 o
  -4   7   2      192.64      185.97     10.64 o
  -3   7   2        1.67        2.84      1.73 o
  -2   7   2       30.75       35.66      4.58 o
  -1   7   2      279.73      272.81      6.23 o
   0   7   2       11.94       11.70      1.46 o
   1   7   2       40.69       41.52      2.92 o
   2   7   2       55.42       52.12      2.92 o
   3   7   2        1.02        2.27      1.13 o
   4   7   2       15.78       18.40      2.52 o
   5   7   2        0.75        0.92      0.93 o
   6   7   2        6.46        7.31      2.24 o
   7   7   2      170.90      163.27      6.73 o
   8   7   2       19.65       19.66      4.79 o
  -9   8   2       17.12       12.57      4.20 o
  -8   8   2        0.18       -0.72      2.28 o
  -7   8   2       36.84       37.97      5.80 o
  -6   8   2        5.98        5.09      2.36 o
  -5   8   2       43.67       47.58      5.99 o
  -4   8   2      438.19      430.55     17.22 o
  -3   8   2      104.90      108.11      8.55 o
  -2   8   2      226.34      216.98     11.76 o
  -1   8   2       52.94       49.25      3.08 o
   0   8   2      173.56      173.77      5.59 o
   1   8   2       30.61       31.64      2.80 o
   2   8   2       32.03       35.32      2.59 o
   3   8   2        2.55        4.66      1.55 o
   4   8   2       12.82       11.32      1.94 o
   5   8   2       13.86       13.87      2.20 o
   6   8   2       15.38       15.96      2.34 o
   7   8   2        0.50       -0.17      2.49 o
  -8   9   2        0.19       -0.93      2.67 o
  -7   9   2        8.47        5.86      2.74 o
  -6   9   2      122.55      131.06     10.85 o
  -5   9   2        8.07       10.58      3.41 o
  -4   9   2        1.80       -0.60      1.96 o
  -3   9   2        2.38        3.75      2.29 o
  -2   9   2      116.19      117.77      9.40 o
  -1   9   2       76.94       66.59      3.76 o
   0   9   2       32.52       34.45      3.01 o
   1   9   2        0.00        0.83      0.96 o
   2   9   2        8.63        7.99      1.66 o
   3   9   2       85.51       77.82      5.03 o
   4   9   2      161.82      147.99      8.59 o
   5   9   2       30.02       29.39      3.19 o
   6   9   2       20.84       24.49      5.10 o
  -6  10   2        4.85        6.51      3.03 o
  -5  10   2       31.64       30.81      5.56 o
  -4  10   2        0.01       -3.06      3.06 o
  -3  10   2       13.21        9.05      3.21 o
  -2  10   2        5.25        9.68      3.38 o
  -1  10   2       80.98       81.23      4.34 o
   0  10   2        0.85       -0.07      1.16 o
   1  10   2        4.73        8.21      1.72 o
   2  10   2      117.86      115.08      6.37 o
   3  10   2       10.17       10.82      2.21 o
   4  10   2        2.65        2.05      2.07 o
  -4  11   2        6.26        0.85      2.29 o
  -3  11   2       76.11       64.86      8.13 o
  -2  11   2       23.97       24.38      5.22 o
  -1  11   2       14.28       13.11      3.73 o
   0  11   2        1.50       -1.03      2.39 o
   1  11   2        0.03       -1.13      1.58 o
   2  11   2        9.14        6.10      1.86 o
  -2 -12   3      115.35      137.62     10.29 o
  -1 -12   3        9.76       12.78      4.71 o
   0 -12   3        2.57        3.11      1.59 o
   1 -12   3        2.24        1.53      1.16 o
   2 -12   3        0.42        3.98      3.04 o
   3 -12   3       18.53       15.34      4.38 o
   4 -12   3        8.57       16.60      4.51 o
  -5 -11   3       32.82       28.86      5.33 o
  -4 -11   3        0.01       -1.67      1.67 o
  -3 -11   3      107.65      111.36      9.34 o
  -2 -11   3       28.81       30.13      4.76 o
  -1 -11   3        0.78        2.18      1.67 o
   0 -11   3       49.48       44.71      4.02 o
   1 -11   3        4.03        2.75      3.73 o
   2 -11   3       27.11       22.48      2.70 o
   3 -11   3       38.97       33.94      3.11 o
   4 -11   3      136.77      125.39     10.76 o
   5 -11   3        1.48        5.84      2.93 o
   6 -11   3       77.99       97.70     10.08 o
  -6 -10   3        2.66       -2.69      2.69 o
  -5 -10   3       44.23       50.50      6.79 o
  -4 -10   3       65.98       62.24      4.81 o
  -3 -10   3        5.33        5.01      2.08 o
  -2 -10   3      135.09      137.56      6.25 o
  -1 -10   3        0.02        1.96      1.74 o
   0 -10   3        1.49        3.52      1.43 o
   1 -10   3       47.40       40.85      3.48 o
   2 -10   3       46.93       44.61      3.56 o
   3 -10   3        9.91       10.97      1.84 o
   4 -10   3        0.01        3.33      1.08 o
   5 -10   3       17.80       20.86      2.28 o
   6 -10   3        5.19        3.68      2.57 o
   7 -10   3      103.29      114.16     10.57 o
  -7  -9   3      110.99      123.12     10.95 o
  -6  -9   3       46.73       50.45      6.91 o
  -5  -9   3       23.67       27.44      2.11 o
  -4  -9   3       67.07       73.91      3.06 o
  -3  -9   3       92.19       89.23      5.27 o
  -2  -9   3        4.46        5.57      1.94 o
  -1  -9   3       43.51       41.53      3.29 o
   0  -9   3       45.26       44.53      3.38 o
   1  -9   3        7.71        7.56      1.50 o
   2  -9   3      173.54      183.93      6.75 o
   3  -9   3       48.48       53.30      3.63 o
   4  -9   3        0.95        5.52      1.72 o
   5  -9   3       91.10       87.81      8.77 o
   6  -9   3       77.97       69.29      7.64 o
   7  -9   3        6.89        6.33      2.59 o
   8  -9   3       19.11       41.30      6.61 o
  -8  -8   3       28.64       34.12      6.01 o
  -7  -8   3      157.21      164.49     12.28 o
  -6  -8   3      162.88      171.33     11.84 o
  -5  -8   3       28.51       29.86      2.49 o
  -4  -8   3      716.94      731.17     11.21 o
  -3  -8   3        6.83        6.50      1.54 o
  -2  -8   3      112.96      104.63      4.75 o
  -1  -8   3        1.91        0.88      0.81 o
   0  -8   3       82.94       78.04      4.20 o
   1  -8   3      128.18      122.34      6.50 o
   2  -8   3      141.58      145.99      5.69 o
   3  -8   3        9.01       10.39      2.80 o
   4  -8   3       15.81       19.56      3.75 o
   5  -8   3      130.91      118.59      5.09 o
   6  -8   3      127.02      118.50      5.30 o
   7  -8   3      314.48      285.52     15.22 o
   8  -8   3      360.34      343.90     17.51 o
   9  -8   3        6.63       10.22      2.97 o
  -9  -7   3      141.81      148.79     12.38 o
  -8  -7   3        4.84        3.13      2.51 o
  -7  -7   3        5.00        7.58      3.18 o
  -6  -7   3      686.63      716.44     23.13 o
  -5  -7   3       38.51       48.58      5.91 o
  -4  -7   3      137.89      143.39      7.90 o
  -3  -7   3      245.47      247.35      6.50 o
  -2  -7   3        0.18        0.89      0.84 o
  -1  -7   3       99.60       89.49      4.17 o
   0  -7   3      275.29      289.97      7.56 o
   1  -7   3        1.59        2.31      0.86 o
   2  -7   3      107.90      127.11      5.64 o
   3  -7   3        0.23        1.23      0.87 o
   4  -7   3      292.82      295.15     12.91 o
   5  -7   3     1078.88     1107.23     24.68 o
   6  -7   3       31.41       23.07      2.46 o
   7  -7   3        0.19        0.03      1.68 o
   8  -7   3      357.32      370.88     17.54 o
   9  -7   3        3.94        3.81      3.39 o
  10  -7   3        0.73        1.26      2.30 o
 -10  -6   3        2.26        0.78      2.07 o
  -9  -6   3        6.28        5.30      2.92 o
  -8  -6   3      206.30      198.40     13.08 o
  -7  -6   3      249.19      259.10     14.21 o
  -6  -6   3        3.01        1.82      1.89 o
  -5  -6   3      185.12      191.51     10.95 o
  -4  -6   3      220.81      214.96      3.12 o
  -3  -6   3      182.04      177.03      6.17 o
  -2  -6   3     1710.26     1674.19     16.10 o
  -1  -6   3       19.45       23.70      2.03 o
   0  -6   3       56.35       52.26      6.16 o
   1  -6   3      335.82      338.52     14.17 o
   2  -6   3      106.62      111.91      4.90 o
   3  -6   3       17.97       11.49      1.75 o
   4  -6   3      204.58      218.04      6.07 o
   5  -6   3      645.65      673.57     11.79 o
   6  -6   3        5.41        5.04      1.28 o
   7  -6   3       39.54       35.87      6.09 o
   8  -6   3      191.04      179.32      8.02 o
   9  -6   3       69.62       64.03      7.58 o
  10  -6   3        1.06       -0.84      1.86 o
 -10  -5   3        2.24       -0.81      2.28 o
  -9  -5   3      236.64      240.11     14.65 o
  -8  -5   3      189.69      208.61     12.93 o
  -7  -5   3      156.88      144.56     10.30 o
  -6  -5   3      369.14      356.19     15.10 o
  -5  -5   3       48.05       40.61      3.40 o
  -4  -5   3      138.65      160.53      9.02 o
  -3  -5   3       24.82       29.22      3.06 o
  -2  -5   3      306.11      305.55      7.51 o
  -1  -5   3      542.89      558.00      8.79 o
   0  -5   3       53.48       42.06      3.49 o
   1  -5   3      184.04      176.39     10.59 o
   2  -5   3       70.47       70.55      3.62 o
   3  -5   3       52.60       60.89      2.86 o
   4  -5   3        2.70        1.93      0.79 o
   5  -5   3      411.99      443.49      7.09 o
   6  -5   3       34.29       35.90      2.95 o
   7  -5   3        0.77        1.18      1.53 o
   8  -5   3        8.26        8.58      2.78 o
   9  -5   3      175.99      167.91     11.72 o
  10  -5   3        2.77        2.73      2.65 o
  11  -5   3        0.80        2.16      2.07 o
 -11  -4   3        0.58        4.41      2.85 o
 -10  -4   3      145.58      164.46     12.46 o
  -9  -4   3      122.62      135.02     10.60 o
  -8  -4   3     1325.98     1299.50     30.99 o
  -7  -4   3       30.52       34.60      5.01 o
  -6  -4   3      163.10      152.62      9.57 o
  -5  -4   3      114.62      121.42      6.52 o
  -4  -4   3      971.17      992.53     21.04 o
  -3  -4   3       82.40       79.86      2.80 o
  -2  -4   3      154.65      164.29      3.99 o
  -1  -4   3      439.21      439.68      7.08 o
   0  -4   3        9.87       14.62      1.66 o
   1  -4   3      514.64      526.97      8.42 o
   2  -4   3        1.23        2.41      0.68 o
   3  -4   3     1278.47     1346.79     12.45 o
   4  -4   3      616.11      694.16      8.00 o
   5  -4   3        8.57       15.84      1.39 o
   6  -4   3       76.78       76.26      3.08 o
   7  -4   3      246.98      268.11     10.19 o
   8  -4   3       52.77       59.60      4.25 o
   9  -4   3      196.13      214.98     12.99 o
  10  -4   3       28.73       28.33      5.24 o
  11  -4   3       57.83       54.10      7.48 o
 -11  -3   3        9.92       12.13      3.31 o
 -10  -3   3        2.65        9.34      3.65 o
  -9  -3   3      297.69      298.17     15.15 o
  -8  -3   3      979.01      947.13     25.34 o
  -7  -3   3        4.66        6.87      2.11 o
  -6  -3   3        3.81        4.46      1.08 o
  -5  -3   3       10.03       16.00      1.99 o
  -4  -3   3      463.29      471.05      9.42 o
  -3  -3   3      670.51      669.65     15.19 o
  -2  -3   3        4.22        4.89      0.54 o
  -1  -3   3      721.25      689.51     18.68 o
   0  -3   3       55.31       48.33      2.20 o
   1  -3   3       13.89       17.75      1.42 o
   2  -3   3        4.80        5.02      0.75 o
   3  -3   3        8.59        6.29      0.84 o
   4  -3   3      759.26      781.88      8.19 o
   5  -3   3       47.14       46.95      2.00 o
   6  -3   3      103.72      115.33      3.34 o
   7  -3   3      101.00       96.57      4.17 o
   8  -3   3        9.17       12.69      2.94 o
   9  -3   3      204.01      182.42     11.86 o
  10  -3   3       11.63       12.91      3.94 o
  11  -3   3       18.06       16.73      4.39 o
 -11  -2   3        9.90        9.43      3.31 o
 -10  -2   3      138.47      151.96     11.08 o
  -9  -2   3       22.45       24.63      1.99 o
  -8  -2   3      357.31      360.74      6.86 o
  -7  -2   3     1789.50     1811.54     20.06 o
  -6  -2   3      322.88      319.76      4.58 o
  -5  -2   3       45.55       42.85      1.20 o
  -4  -2   3      411.21      415.92     14.88 o
  -3  -2   3       38.45       39.39      1.39 o
  -2  -2   3     4986.90     4819.32     20.70 o
  -1  -2   3      195.81      166.46      3.30 o
   0  -2   3       73.66       73.52      3.52 o
   1  -2   3     8635.91     8011.85     19.82 o
   2  -2   3       99.33       92.57      2.47 o
   3  -2   3     1030.95     1014.92     13.29 o
   4  -2   3      793.49      835.05      8.25 o
   5  -2   3     2925.06     3030.68     20.31 o
   6  -2   3      168.69      146.26      3.67 o
   7  -2   3      481.16      517.76      8.22 o
   8  -2   3        2.64        0.44      0.98 o
   9  -2   3        4.04        0.82      1.66 o
  10  -2   3      131.85      106.15      9.50 o
  11  -2   3        9.56        8.32      3.05 o
 -11  -1   3       29.18       38.06      6.11 o
 -10  -1   3       73.87       76.99      5.57 o
  -9  -1   3     2207.36     2247.30     18.91 o
  -8  -1   3       19.21       16.88      1.61 o
  -7  -1   3      211.95      207.67      4.14 o
  -6  -1   3       22.87       18.65      1.19 o
  -5  -1   3      414.21      452.08      6.42 o
  -4  -1   3       41.02       48.66      1.93 o
  -3  -1   3     2587.53     2516.45     10.97 o
  -2  -1   3      470.90      467.24      4.37 o
  -1  -1   3      173.90      148.13      2.69 o
   0  -1   3      516.21      473.22      8.83 o
   1  -1   3        4.21        5.24      0.58 o
   2  -1   3     3159.54     3062.20     19.64 o
   3  -1   3       96.80       97.49      2.82 o
   4  -1   3      136.22      131.07      3.20 o
   5  -1   3       60.07       66.79      2.28 o
   6  -1   3      200.33      225.51      4.12 o
   7  -1   3      170.63      184.83      4.38 o
   8  -1   3        0.10        0.93      0.81 o
   9  -1   3       14.10       11.39      1.68 o
  10  -1   3       21.28       18.61      2.96 o
  11  -1   3        9.35        3.52      1.98 o
 -11   0   3        4.72        5.30      2.26 o
 -10   0   3      109.28      116.55     11.20 o
  -9   0   3        0.06        0.03      0.95 o
  -8   0   3      121.82      113.07      3.69 o
  -7   0   3     1096.76     1080.01      9.69 o
  -6   0   3      772.30      813.15      9.12 o
  -5   0   3       85.67       90.19      2.80 o
  -4   0   3     5040.78     5154.77     29.30 o
  -3   0   3      157.33      137.82      3.12 o
  -2   0   3     4075.25     3945.30     30.61 o
  -1   0   3       40.92       36.07      1.02 o
   0   0   3      672.30      654.49     11.07 o
   1   0   3      159.17      163.83      9.73 o
   2   0   3      765.29      747.32      6.59 o
   3   0   3      113.73      107.18      2.36 o
   4   0   3      453.59      429.85      5.22 o
   5   0   3      185.32      192.01      3.83 o
   6   0   3       62.53       63.41      2.40 o
   7   0   3        2.40        3.50      0.87 o
   8   0   3      225.66      227.15      5.65 o
   9   0   3      505.99      501.14     10.56 o
  10   0   3      557.73      547.13     13.86 o
  11   0   3       31.11       22.35      4.80 o
 -11   1   3      149.12      156.72      8.07 o
 -10   1   3      482.20      468.76     13.04 o
  -9   1   3     1290.10     1258.81     15.28 o
  -8   1   3      226.38      232.06      5.31 o
  -7   1   3        0.40        1.02      0.52 o
  -6   1   3        8.67       11.70      1.13 o
  -5   1   3      846.08      875.76      8.23 o
  -4   1   3     1272.75     1292.39     17.99 o
  -3   1   3       66.90       59.41      2.03 o
  -2   1   3        0.18        0.38      0.49 o
  -1   1   3      141.82      116.95      2.60 o
   0   1   3     1760.12     1736.77     19.36 o
   1   1   3        4.03        2.10      0.94 o
   2   1   3        4.99        6.94      1.08 o
   3   1   3       17.41       17.58      1.16 o
   4   1   3      330.41      329.98      5.25 o
   5   1   3      216.92      225.33      4.66 o
   6   1   3      130.91      142.13      3.61 o
   7   1   3      453.05      473.13      8.71 o
   8   1   3      114.61      105.41      4.35 o
   9   1   3      776.10      732.62     11.94 o
  10   1   3       48.83       52.02      5.29 o
  11   1   3       16.40       14.54      4.01 o
 -11   2   3       97.21       92.91      6.11 o
 -10   2   3       38.05       39.96      3.88 o
  -9   2   3        0.03       -0.36      0.81 o
  -8   2   3     2254.62     2263.15     16.39 o
  -7   2   3      275.50      277.71      6.65 o
  -6   2   3      514.24      496.51      6.55 o
  -5   2   3       50.79       46.27      2.19 o
  -4   2   3     2856.79     3070.34     15.63 o
  -3   2   3      154.48      150.02      3.10 o
  -2   2   3     1219.16     1339.98     26.16 o
  -1   2   3      458.46      450.85      9.00 o
   0   2   3       24.16       19.29      1.90 o
   1   2   3     1637.48     1569.48     11.36 o
   2   2   3      112.51      118.78      3.36 o
   3   2   3      129.59      130.80      3.22 o
   4   2   3      177.14      158.14      3.76 o
   5   2   3       16.11       21.99      1.54 o
   6   2   3      201.50      200.06      4.77 o
   7   2   3      169.09      203.11      5.69 o
   8   2   3        2.31        3.06      0.98 o
   9   2   3      420.27      405.84      9.99 o
  10   2   3      115.52      116.68     10.61 o
  11   2   3       13.15       16.33      4.61 o
 -11   3   3       92.82       95.09      8.09 o
 -10   3   3      598.57      619.74     35.95 o
  -9   3   3       17.04       19.03      1.87 o
  -8   3   3      287.72      298.74      6.47 o
  -7   3   3        2.36        1.17      1.56 o
  -6   3   3      485.92      476.24      7.39 o
  -5   3   3      177.64      186.69      4.07 o
  -4   3   3      621.87      615.25     10.76 o
  -3   3   3        9.06        8.15      0.66 o
  -2   3   3       96.47       92.42      3.76 o
  -1   3   3      196.30      213.61      4.42 o
   0   3   3       51.77       42.65      2.94 o
   1   3   3       34.85       34.55      1.99 o
   2   3   3      629.06      622.84      8.29 o
   3   3   3      182.63      181.55      4.05 o
   4   3   3     2398.30     2403.55     21.54 o
   5   3   3      101.44      106.61      3.08 o
   6   3   3       90.36       92.35      4.07 o
   7   3   3       24.82       19.04      1.84 o
   8   3   3        3.83        1.96      0.73 o
   9   3   3      298.17      287.80     18.80 o
  10   3   3        3.12        4.18      2.55 o
 -11   4   3        0.75       -2.43      3.04 o
 -10   4   3        0.63        2.64      1.24 o
  -9   4   3        2.51        3.57      1.33 o
  -8   4   3     1784.26     1804.85     18.97 o
  -7   4   3        2.98        2.72      0.81 o
  -6   4   3      328.90      313.99      5.81 o
  -5   4   3      894.38      903.78     27.94 o
  -4   4   3       45.94       34.05      2.78 o
  -3   4   3       72.40       67.05      4.99 o
  -2   4   3     1274.11     1242.40     41.63 o
  -1   4   3       81.17       71.41      2.74 o
   0   4   3        1.99        1.01      0.60 o
   1   4   3      175.22      199.99      4.61 o
   2   4   3      686.40      682.55      9.17 o
   3   4   3      264.36      269.96      6.12 o
   4   4   3     1333.99     1330.52     15.83 o
   5   4   3       33.04       34.90      2.43 o
   6   4   3       61.07       52.51      3.43 o
   7   4   3      454.78      432.94      8.53 o
   8   4   3        6.61        3.24      2.51 o
   9   4   3       10.04        5.44      2.25 o
  10   4   3       18.80       25.42      5.34 o
 -10   5   3       13.29       16.10      4.27 o
  -9   5   3      856.04      896.09     27.39 o
  -8   5   3        5.24        3.98      2.45 o
  -7   5   3      160.81      173.81     10.90 o
  -6   5   3      333.49      316.85     13.84 o
  -5   5   3      273.42      265.67     11.91 o
  -4   5   3        0.65        0.37      0.88 o
  -3   5   3      398.94      393.15     13.11 o
  -2   5   3        0.36        0.97      1.63 o
  -1   5   3      351.52      315.73      6.25 o
   0   5   3      257.41      249.04      5.68 o
   1   5   3       83.36       78.15      3.09 o
   2   5   3       90.92       88.73      3.53 o
   3   5   3       21.32       23.80      2.01 o
   4   5   3      483.16      470.76     10.68 o
   5   5   3       44.70       40.82      3.34 o
   6   5   3      110.27      101.23      5.30 o
   7   5   3      209.15      209.47      7.74 o
   8   5   3      229.68      223.17      8.26 o
   9   5   3        1.86        3.57      3.28 o
 -10   6   3        0.03        1.70      1.98 o
  -9   6   3      170.26      179.39     12.81 o
  -8   6   3        1.84        1.16      2.07 o
  -7   6   3      117.85      109.49      9.02 o
  -6   6   3     1602.22     1604.74     32.25 o
  -5   6   3       90.79      106.67      7.98 o
  -4   6   3      276.45      284.78     12.49 o
  -3   6   3      136.49      137.55      8.49 o
  -2   6   3       60.39       55.25      3.11 o
  -1   6   3      286.17      269.77      6.25 o
   0   6   3        0.83        1.15      0.62 o
   1   6   3      291.20      269.32      6.07 o
   2   6   3        0.02       -0.41      0.64 o
   3   6   3        8.38        2.84      1.02 o
   4   6   3      428.27      436.20     10.81 o
   5   6   3      207.15      190.61      7.33 o
   6   6   3      854.43      821.58     15.50 o
   7   6   3      135.68      151.38      7.43 o
   8   6   3      162.78      147.01     12.19 o
  -9   7   3      169.79      187.67     13.55 o
  -8   7   3       65.35       57.04      7.28 o
  -7   7   3       18.49       19.34      4.51 o
  -6   7   3      317.69      340.64     15.66 o
  -5   7   3      688.69      705.15     21.67 o
  -4   7   3      355.70      335.87     14.45 o
  -3   7   3       11.61       13.06      2.99 o
  -2   7   3       60.38       56.55      5.77 o
  -1   7   3        2.30        1.20      0.72 o
   0   7   3        1.33        1.99      0.78 o
   1   7   3      242.44      235.02      5.98 o
   2   7   3      246.67      249.14      6.54 o
   3   7   3      196.72      200.84      7.53 o
   4   7   3       11.68       12.89      2.02 o
   5   7   3       31.80       26.99      2.97 o
   6   7   3      186.41      205.60      8.08 o
   7   7   3       37.58       34.25      4.56 o
   8   7   3       31.01       29.33      5.69 o
  -8   8   3       92.42       91.77      9.42 o
  -7   8   3       15.21       17.36      3.99 o
  -6   8   3       86.06       94.84      8.89 o
  -5   8   3      181.17      188.97     11.94 o
  -4   8   3       24.10       22.66      4.20 o
  -3   8   3       99.81       86.38      7.74 o
  -2   8   3       95.11      103.82      8.32 o
  -1   8   3       88.38       92.12      4.22 o
   0   8   3        0.94        1.15      0.71 o
   1   8   3       25.49       20.70      3.48 o
   2   8   3       10.03       12.59      3.05 o
   3   8   3       13.25       14.43      2.28 o
   4   8   3        2.10        2.33      2.65 o
   5   8   3       36.98       34.70      3.52 o
   6   8   3      367.53      361.34     12.16 o
   7   8   3       80.43       63.85      8.31 o
  -7   9   3        0.11       -1.51      2.67 o
  -6   9   3       69.76       69.05      7.95 o
  -5   9   3        0.01        3.45      2.59 o
  -4   9   3      352.70      310.58     15.77 o
  -3   9   3      357.58      358.84     16.70 o
  -2   9   3       59.87       59.97      6.76 o
  -1   9   3        0.63       -2.37      2.54 o
   0   9   3       41.96       49.87      3.01 o
   1   9   3       15.25       19.97      2.35 o
   2   9   3       89.68       99.84      8.39 o
   3   9   3        2.28       -0.35      0.98 o
   4   9   3        8.48        5.98      1.58 o
   5   9   3       67.45       63.30      4.81 o
  -6  10   3        3.99        2.40      1.92 o
  -5  10   3       40.00       37.52      6.12 o
  -4  10   3       64.43       65.94      7.85 o
  -3  10   3        0.10        0.38      1.96 o
  -2  10   3       10.49        5.84      2.85 o
  -1  10   3        9.15        4.44      2.27 o
   0  10   3      152.31      163.85      6.17 o
   1  10   3       33.72       46.38      3.91 o
   2  10   3       68.00       71.04      5.11 o
   3  10   3        1.33        1.90      2.50 o
   4  10   3      108.66      113.78     10.46 o
  -3  11   3       25.56       29.38      5.70 o
  -2  11   3        2.28        2.72      2.46 o
  -1  11   3       14.18       11.68      3.31 o
   0  11   3        0.19       -0.78      1.32 o
   1  11   3       37.72       32.52      3.97 o
  -3 -12   4      338.28      342.43     17.25 o
  -2 -12   4      381.16      352.93     16.73 o
  -1 -12   4        1.16        3.23      1.68 o
   0 -12   4       13.49       17.36      2.78 o
   1 -12   4       16.67        8.53      2.40 o
   2 -12   4        1.87        1.48      1.78 o
   3 -12   4        0.04        1.92      1.88 o
   4 -12   4       55.30       53.37      7.53 o
  -5 -11   4        0.59        3.20      2.27 o
  -4 -11   4        5.88        5.25      2.35 o
  -3 -11   4       91.45      107.17      9.51 o
  -2 -11   4      308.53      314.63     15.34 o
  -1 -11   4       11.71       14.25      3.08 o
   0 -11   4       17.60       21.00      4.37 o
   1 -11   4       47.15       41.06      3.78 o
   2 -11   4       65.61       64.78      4.60 o
   3 -11   4        0.78        2.33      1.33 o
   4 -11   4       23.01       25.84      5.03 o
   5 -11   4       18.12       28.70      5.30 o
   6 -11   4        4.63        6.55      2.89 o
  -6 -10   4        0.53        2.31      2.43 o
  -5 -10   4       21.90       18.26      4.41 o
  -4 -10   4       10.70       10.62      3.28 o
  -3 -10   4      266.59      271.65     14.20 o
  -2 -10   4      187.34      186.30      7.25 o
  -1 -10   4       85.65       85.54      7.33 o
   0 -10   4      946.43      996.19     17.88 o
   1 -10   4      105.89       85.86      5.16 o
   2 -10   4       11.61       11.16      2.20 o
   3 -10   4      320.77      300.18      9.28 o
   4 -10   4       50.78       49.49      3.77 o
   5 -10   4        9.59       11.27      3.60 o
   6 -10   4        0.47        0.23      1.62 o
   7 -10   4        2.89        3.70      2.84 o
  -7  -9   4        2.02        1.52      2.83 o
  -6  -9   4      381.63      376.36     18.47 o
  -5  -9   4       46.00       51.06      6.78 o
  -4  -9   4      289.67      300.08      7.67 o
  -3  -9   4        3.87        3.79      1.22 o
  -2  -9   4       26.19       30.05      3.86 o
  -1  -9   4      117.64      111.57      6.98 o
   0  -9   4       65.72       57.38      3.92 o
   1  -9   4       21.55       18.62      2.88 o
   2  -9   4      145.42      152.76      6.42 o
   3  -9   4      192.81      197.59     11.69 o
   4  -9   4       36.72       42.81      5.67 o
   5  -9   4        1.52        0.32      1.86 o
   6  -9   4      143.87      129.54     10.40 o
   7  -9   4        8.55        9.70      3.21 o
   8  -9   4        0.30        1.36      1.69 o
  -8  -8   4      215.75      225.43     15.27 o
  -7  -8   4        4.39       -0.06      2.32 o
  -6  -8   4        1.65        2.11      2.50 o
  -5  -8   4        3.04        5.11      2.57 o
  -4  -8   4       11.06       12.01      1.47 o
  -3  -8   4      261.28      280.96      7.49 o
  -2  -8   4      207.28      217.89      6.90 o
  -1  -8   4       10.82       13.42      1.77 o
   0  -8   4      640.60      666.15     12.48 o
   1  -8   4      387.68      395.41      8.12 o
   2  -8   4      196.63      201.50     10.74 o
   3  -8   4      769.66      758.08     21.27 o
   4  -8   4       80.68       85.78      7.40 o
   5  -8   4        3.00        4.20      2.16 o
   6  -8   4        3.99        3.34      0.94 o
   7  -8   4       91.76      103.29      9.23 o
   8  -8   4        2.49        5.46      2.45 o
   9  -8   4       16.67       21.61      4.85 o
  -9  -7   4        9.47        8.28      3.29 o
  -8  -7   4        1.64        0.11      1.78 o
  -7  -7   4      234.24      227.29     13.97 o
  -6  -7   4        9.21        7.91      2.82 o
  -5  -7   4       86.12       97.41      8.31 o
  -4  -7   4        0.51        0.81      0.59 o
  -3  -7   4     1022.36     1060.64     13.27 o
  -2  -7   4       33.70       35.10      2.63 o
  -1  -7   4       16.73       17.29      3.79 o
   0  -7   4        4.63        6.09      1.20 o
   1  -7   4      189.25      198.30      6.81 o
   2  -7   4      411.60      427.59     10.27 o
   3  -7   4      113.76      110.76      7.67 o
   4  -7   4       11.86        7.27      2.61 o
   5  -7   4      308.82      317.33     13.80 o
   6  -7   4        1.65        5.11      1.33 o
   7  -7   4        6.71        6.79      1.60 o
   8  -7   4      114.58       89.39      8.67 o
   9  -7   4       44.30       44.67      6.53 o
  10  -7   4       11.99        5.68      2.19 o
 -10  -6   4      113.18      103.38     10.54 o
  -9  -6   4       48.07       47.66      7.00 o
  -8  -6   4        0.44        0.92      1.88 o
  -7  -6   4      155.46      153.68     11.05 o
  -6  -6   4       56.09       54.07      6.28 o
  -5  -6   4       12.28       15.38      3.35 o
  -4  -6   4       82.68       80.44      3.90 o
  -3  -6   4     2042.66     2086.64     16.71 o
  -2  -6   4      327.95      369.05      7.70 o
  -1  -6   4       14.18       10.13      2.63 o
   0  -6   4        0.32        3.08      1.15 o
   1  -6   4      285.48      309.16      7.85 o
   2  -6   4        1.25        0.78      0.83 o
   3  -6   4      127.28      134.12      5.64 o
   4  -6   4       44.70       41.66      3.19 o
   5  -6   4       72.65       71.13      4.06 o
   6  -6   4        6.51        7.02      1.57 o
   7  -6   4       97.14       98.01     10.49 o
   8  -6   4       69.63       61.85      7.10 o
   9  -6   4        0.06        1.34      1.57 o
  10  -6   4      226.15      215.56     14.43 o
 -10  -5   4      199.70      184.85     13.46 o
  -9  -5   4      161.47      165.87     12.21 o
  -8  -5   4       16.70       15.15      3.72 o
  -7  -5   4      267.26      278.34     14.26 o
  -6  -5   4      908.30      913.65     24.26 o
  -5  -5   4        0.87       -1.11      1.19 o
  -4  -5   4      920.18      946.96     22.11 o
  -3  -5   4     1331.07     1356.79     12.04 o
  -2  -5   4      198.92      208.90      5.32 o
  -1  -5   4       54.52       55.49      3.77 o
   0  -5   4        7.77        5.52      0.93 o
   1  -5   4       87.49       93.55      3.27 o
   2  -5   4       18.41       12.81      1.62 o
   3  -5   4       93.38       82.44      3.34 o
   4  -5   4       53.06       56.37      3.34 o
   5  -5   4      614.65      587.01     10.94 o
   6  -5   4      129.71      129.97      5.73 o
   7  -5   4        0.42       -1.06      1.06 o
   8  -5   4        7.43        7.09      2.72 o
   9  -5   4        4.74        2.76      1.68 o
  10  -5   4      254.10      254.98     15.41 o
 -11  -4   4      112.51      128.40     11.63 o
 -10  -4   4        6.09        1.70      2.36 o
  -9  -4   4       34.39       38.26      5.70 o
  -8  -4   4      537.00      539.73     19.97 o
  -7  -4   4      206.43      213.12     11.94 o
  -6  -4   4       97.95       97.90     10.17 o
  -5  -4   4       28.07       35.93      3.32 o
  -4  -4   4        1.73        1.88      0.96 o
  -3  -4   4      217.48      221.46      6.15 o
  -2  -4   4     1053.52     1057.29     16.33 o
  -1  -4   4        8.88        8.26      1.01 o
   0  -4   4     1492.27     1546.57     19.03 o
   1  -4   4      207.60      219.00      4.57 o
   2  -4   4        0.14        0.38      0.54 o
   3  -4   4     2138.82     2217.47     17.33 o
   4  -4   4        0.10        0.41      0.72 o
   5  -4   4      203.90      199.41      4.31 o
   6  -4   4       17.41       18.16      1.60 o
   7  -4   4      130.83      141.92      5.29 o
   8  -4   4       14.68        8.06      2.66 o
   9  -4   4      137.14      136.68     10.38 o
  10  -4   4      308.67      319.82     17.02 o
  11  -4   4        1.15        4.98      2.59 o
 -11  -3   4       61.37       64.41      8.13 o
 -10  -3   4       11.04        9.84      3.83 o
  -9  -3   4      139.01      140.51     10.45 o
  -8  -3   4      232.25      240.38     12.87 o
  -7  -3   4        1.06        2.73      2.27 o
  -6  -3   4       59.36       46.57      2.89 o
  -5  -3   4       54.52       60.73      3.72 o
  -4  -3   4     3107.70     3218.79     58.02 o
  -3  -3   4      255.83      271.11      4.90 o
  -2  -3   4       78.55       78.13      4.21 o
  -1  -3   4      449.30      403.48     11.17 o
   0  -3   4      284.09      293.68      6.52 o
   1  -3   4      304.99      294.40      5.66 o
   2  -3   4      387.67      371.67      5.53 o
   3  -3   4       19.76       23.67      1.57 o
   4  -3   4      118.74      128.80      3.43 o
   5  -3   4       49.08       46.12      2.03 o
   6  -3   4        6.25        4.61      0.79 o
   7  -3   4       14.64       11.97      1.94 o
   8  -3   4       75.68       66.51      4.69 o
   9  -3   4       12.02       13.44      3.48 o
  10  -3   4        7.04        9.93      3.31 o
  11  -3   4       17.85       14.47      4.11 o
 -11  -2   4       23.62       13.71      3.67 o
 -10  -2   4       22.68       30.37      5.04 o
  -9  -2   4      151.47      151.39      5.03 o
  -8  -2   4     1275.77     1256.65      9.76 o
  -7  -2   4      493.42      513.54      8.19 o
  -6  -2   4       17.91       18.82      0.98 o
  -5  -2   4      240.75      236.61      4.35 o
  -4  -2   4       87.15       94.51      2.65 o
  -3  -2   4     1212.01     1234.73     12.95 o
  -2  -2   4       72.47       56.73      1.77 o
  -1  -2   4       16.00       17.79      2.10 o
   0  -2   4     1139.48     1166.82     10.67 o
   1  -2   4       57.78       61.57      1.74 o
   2  -2   4       82.37       90.45      2.47 o
   3  -2   4      772.08      793.47      8.46 o
   4  -2   4       52.89       51.98      2.58 o
   5  -2   4      719.73      752.32      7.94 o
   6  -2   4       43.02       36.15      1.89 o
   7  -2   4       57.33       50.86      3.08 o
   8  -2   4        2.67        1.21      1.10 o
   9  -2   4      290.49      274.98      9.87 o
  10  -2   4        2.08        2.06      2.02 o
  11  -2   4       12.22       17.74      4.48 o
 -11  -1   4        0.16        0.85      2.17 o
 -10  -1   4       46.85       49.65      4.54 o
  -9  -1   4      348.76      334.02     10.40 o
  -8  -1   4        5.59        5.64      0.96 o
  -7  -1   4      447.01      464.92      6.29 o
  -6  -1   4     1656.92     1713.67     15.89 o
  -5  -1   4        0.31        0.04      0.67 o
  -4  -1   4      987.16      983.69      8.03 o
  -3  -1   4      710.99      731.73     10.46 o
  -2  -1   4       67.01       63.52      2.06 o
  -1  -1   4      678.45      628.16      5.00 o
   0  -1   4      181.73      186.92      6.52 o
   1  -1   4      421.03      413.08      3.76 o
   2  -1   4      191.29      185.21      3.34 o
   3  -1   4       13.40       13.84      1.11 o
   4  -1   4       20.63       24.03      1.45 o
   5  -1   4      301.91      305.77      5.04 o
   6  -1   4      261.64      275.67      5.14 o
   7  -1   4      224.38      223.92      6.31 o
   8  -1   4      261.21      234.92      8.44 o
   9  -1   4       16.33       15.27      2.47 o
  10  -1   4      137.16      115.40      6.66 o
  11  -1   4       48.95       56.60      7.50 o
 -11   0   4       89.91      112.75      6.99 o
 -10   0   4       60.55       60.34      7.10 o
  -9   0   4      369.25      366.18      8.07 o
  -8   0   4      688.98      670.58      9.01 o
  -7   0   4      112.86      113.61      3.74 o
  -6   0   4      104.97      109.01      4.78 o
  -5   0   4     2001.34     2195.41     19.17 o
  -4   0   4      979.54      992.40      9.64 o
  -3   0   4     2347.03     2459.98     13.28 o
  -2   0   4      667.56      592.77      5.55 o
  -1   0   4       16.30       14.53      1.52 o
   0   0   4       69.44       78.11      4.47 o
   1   0   4        1.43        0.73      0.36 o
   2   0   4       73.36       72.93      2.78 o
   3   0   4     2589.48     2494.82     22.91 o
   4   0   4       52.35       54.31      2.15 o
   5   0   4      329.64      313.25      5.59 o
   6   0   4        0.09       -0.15      0.62 o
   7   0   4      178.13      181.78      4.98 o
   8   0   4      183.57      166.85      5.93 o
   9   0   4       41.23       46.09      4.04 o
  10   0   4       46.64       47.11      5.63 o
  11   0   4        6.01        5.13      2.36 o
 -11   1   4       36.52       30.89      3.58 o
 -10   1   4      109.62      111.34      6.35 o
  -9   1   4      306.27      312.69      6.60 o
  -8   1   4      417.49      411.99      8.29 o
  -7   1   4      248.91      254.75      6.39 o
  -6   1   4        0.32        1.72      0.74 o
  -5   1   4       16.88       16.20      1.42 o
  -4   1   4      285.84      253.01      4.80 o
  -3   1   4     1771.65     1836.26     14.43 o
  -2   1   4       29.87       23.37      1.45 o
  -1   1   4      642.43      617.35      8.61 o
   0   1   4        1.79        0.45      0.83 o
   1   1   4       69.88       59.15      4.18 o
   2   1   4     1545.75     1588.24     21.97 o
   3   1   4       49.52       51.20      2.34 o
   4   1   4       35.03       31.23      1.76 o
   5   1   4      263.24      264.46      5.35 o
   6   1   4        2.65        2.39      0.71 o
   7   1   4      244.50      241.73      6.59 o
   8   1   4       36.74       31.69      2.60 o
   9   1   4        0.46        0.40      1.15 o
  10   1   4      308.72      307.07     10.83 o
 -11   2   4      205.47      218.67      9.24 o
 -10   2   4       35.08       33.92      3.47 o
  -9   2   4       21.35       16.87      2.40 o
  -8   2   4        4.02        4.01      1.06 o
  -7   2   4       19.48       22.63      2.24 o
  -6   2   4       25.87       28.70      1.96 o
  -5   2   4      101.46      105.10      4.93 o
  -4   2   4      367.55      412.28      6.00 o
  -3   2   4        0.21        0.87      0.82 o
  -2   2   4     4654.75     4830.46     22.95 o
  -1   2   4      563.03      570.00     10.31 o
   0   2   4       81.67       71.45      4.10 o
   1   2   4      453.86      504.06      8.85 o
   2   2   4       44.37       43.51      2.29 o
   3   2   4      470.39      440.02      6.28 o
   4   2   4       79.15       76.86      2.80 o
   5   2   4       36.91       36.15      1.86 o
   6   2   4       70.21       70.02      4.44 o
   7   2   4       15.32       16.62      2.44 o
   8   2   4      110.11      115.65      4.83 o
   9   2   4      244.50      235.96      9.09 o
  10   2   4        0.27        0.61      1.34 o
 -11   3   4        2.20        7.20      3.19 o
 -10   3   4       42.38       49.32      4.03 o
  -9   3   4       22.65       26.84      2.83 o
  -8   3   4      167.89      158.47      6.02 o
  -7   3   4      372.87      385.84      8.53 o
  -6   3   4      128.36      129.99      3.88 o
  -5   3   4      149.17      145.67      4.32 o
  -4   3   4     1612.05     1545.51     22.26 o
  -3   3   4     1071.41     1100.44     27.48 o
  -2   3   4      108.19      115.77      3.38 o
  -1   3   4      392.14      424.37     12.49 o
   0   3   4        8.88       10.21      1.87 o
   1   3   4      174.17      181.49      5.59 o
   2   3   4     1964.22     2016.68     29.49 o
   3   3   4       17.50       19.60      1.47 o
   4   3   4      384.54      400.82      6.01 o
   5   3   4        9.72       10.87      1.23 o
   6   3   4       27.94       27.40      2.20 o
   7   3   4        5.37        6.35      1.20 o
   8   3   4      131.46      138.33      5.28 o
   9   3   4       14.13       12.13      2.87 o
  10   3   4        7.60        0.73      2.67 o
 -11   4   4       74.35       87.49      9.62 o
 -10   4   4        6.81        3.45      2.77 o
  -9   4   4       96.68      103.21      4.88 o
  -8   4   4      335.27      339.22      8.05 o
  -7   4   4      181.13      174.09      5.08 o
  -6   4   4      285.81      272.72      9.26 o
  -5   4   4        6.83        7.93      1.13 o
  -4   4   4      316.40      308.69      8.14 o
  -3   4   4      104.51       90.03      5.33 o
  -2   4   4      147.18      158.14      6.82 o
  -1   4   4        2.68        3.46      0.82 o
   0   4   4       10.21        9.97      1.34 o
   1   4   4      615.18      614.73      8.62 o
   2   4   4       26.89       27.59      2.59 o
   3   4   4      850.38      862.95     12.73 o
   4   4   4        5.81        4.55      1.13 o
   5   4   4        2.99        3.73      0.96 o
   6   4   4        0.75        0.44      0.67 o
   7   4   4        5.58        6.13      1.35 o
   8   4   4        0.19        0.01      1.03 o
   9   4   4      332.39      342.62     20.98 o
 -10   5   4       14.84        7.09      3.03 o
  -9   5   4       87.04       88.68      8.71 o
  -8   5   4       63.26       53.56      6.47 o
  -7   5   4      357.54      375.40     15.85 o
  -6   5   4      981.80     1001.51     24.32 o
  -5   5   4       61.59       62.96      5.94 o
  -4   5   4      193.70      184.94      9.56 o
  -3   5   4       45.68       44.76      4.54 o
  -2   5   4        8.12        8.91      1.04 o
  -1   5   4      304.73      283.23      6.36 o
   0   5   4       32.74       36.32      2.62 o
   1   5   4      247.59      245.13      5.73 o
   2   5   4       11.18       11.74      1.46 o
   3   5   4       40.01       36.72      2.53 o
   4   5   4      234.57      215.82      7.62 o
   5   5   4      408.72      421.68     11.03 o
   6   5   4      282.71      269.82      9.13 o
   7   5   4        3.59        3.09      1.99 o
   8   5   4      379.43      402.58     11.76 o
   9   5   4       12.71       17.30      4.74 o
 -10   6   4       40.19       41.75      6.58 o
  -9   6   4        0.01       -1.58      2.49 o
  -8   6   4       61.09       67.60      7.64 o
  -7   6   4      116.40      109.18      9.01 o
  -6   6   4      206.88      213.66     11.96 o
  -5   6   4       34.75       38.17      5.16 o
  -4   6   4      179.16      177.80      9.99 o
  -3   6   4      609.78      631.45     18.16 o
  -2   6   4      112.12      118.35      3.66 o
  -1   6   4       14.14       13.75      1.55 o
   0   6   4       49.62       51.80      3.33 o
   1   6   4      175.04      170.28      5.03 o
   2   6   4       28.28       27.15      2.18 o
   3   6   4      736.47      765.94     17.39 o
   4   6   4      231.87      217.01      8.03 o
   5   6   4        6.69        9.58      2.18 o
   6   6   4      236.05      233.90     15.77 o
   7   6   4       39.95       43.44      8.15 o
   8   6   4        2.69        2.08      2.64 o
  -9   7   4       44.40       41.87      6.72 o
  -8   7   4        0.81        4.61      2.91 o
  -7   7   4       16.32       17.11      3.93 o
  -6   7   4       38.39       35.28      5.29 o
  -5   7   4      125.73      140.50      9.88 o
  -4   7   4     1203.24     1194.34     27.50 o
  -3   7   4      493.76      492.35     17.24 o
  -2   7   4       17.83       20.75      1.64 o
  -1   7   4      196.78      184.96     11.48 o
   0   7   4        1.47        0.30      1.02 o
   1   7   4        8.13        9.34      1.28 o
   2   7   4      488.50      512.77      9.71 o
   3   7   4       31.02       32.19      3.26 o
   4   7   4       13.83       17.57      2.56 o
   5   7   4      377.39      381.00     14.60 o
   6   7   4       54.84       52.43      4.42 o
   7   7   4      188.96      185.10      8.20 o
  -8   8   4       38.71       43.11      6.75 o
  -7   8   4       44.23       39.42      6.05 o
  -6   8   4       12.38       11.19      3.18 o
  -5   8   4       54.18       49.92      6.30 o
  -4   8   4      449.58      460.02     18.19 o
  -3   8   4       22.39       21.63      4.29 o
  -2   8   4      213.28      230.26     12.43 o
  -1   8   4      139.52      142.05      5.31 o
   0   8   4        5.98        3.18      1.44 o
   1   8   4       43.51       48.85      3.00 o
   2   8   4        4.16        3.41      1.06 o
   3   8   4       81.59       88.26      5.48 o
   4   8   4       40.95       35.75      4.64 o
   5   8   4        1.85        2.42      1.24 o
   6   8   4      143.57      134.68      7.24 o
  -7   9   4        0.00       -1.97      2.62 o
  -6   9   4        5.86        5.21      2.67 o
  -5   9   4        1.49        0.00      1.91 o
  -4   9   4       36.88       33.62      5.64 o
  -3   9   4      474.63      474.23     19.41 o
  -2   9   4        1.79        2.86      2.54 o
  -1   9   4       78.03       89.66      8.41 o
   0   9   4        2.24        1.54      2.76 o
   1   9   4       48.07       46.33      4.20 o
   2   9   4       19.81       20.37      2.75 o
   3   9   4       32.41       32.29      3.55 o
   4   9   4       11.72        9.14      2.22 o
   5   9   4       29.67       27.15      6.02 o
  -5  10   4        0.29       -1.10      2.48 o
  -4  10   4       50.30       47.45      6.78 o
  -3  10   4      161.30      154.62     11.78 o
  -2  10   4        7.86       10.99      3.62 o
  -1  10   4        0.02        0.16      4.57 o
   0  10   4      124.36      122.06      7.40 o
   1  10   4      314.01      325.02     18.59 o
   2  10   4        1.90        2.44      4.82 o
   3  10   4       11.06       11.17      2.29 o
  -2 -12   5       33.89       28.48      5.12 o
  -1 -12   5      159.11      132.73      7.57 o
   0 -12   5       56.27       56.07     11.23 o
   1 -12   5       17.52       15.47      2.63 o
   2 -12   5       17.41       18.39      4.73 o
   3 -12   5       13.68       20.47      5.08 o
   4 -12   5        9.73       12.48      3.95 o
  -5 -11   5       14.36       18.62      4.41 o
  -4 -11   5        2.41        4.59      2.95 o
  -3 -11   5      126.76      135.15     10.69 o
  -2 -11   5      467.24      507.80     19.75 o
  -1 -11   5       92.18       78.04      7.60 o
   0 -11   5      301.86      314.13     10.77 o
   1 -11   5       49.19       46.33      5.51 o
   2 -11   5        1.74       -0.24      1.02 o
   3 -11   5       28.27       24.48      2.94 o
   4 -11   5       39.72       41.44      3.77 o
   5 -11   5        4.67       -1.19      2.17 o
   6 -11   5        0.38       -0.92      2.22 o
  -6 -10   5       22.89       19.69      4.92 o
  -5 -10   5       83.66       80.88      8.65 o
  -4 -10   5       15.48       14.02      3.72 o
  -3 -10   5       57.59       75.85      7.83 o
  -2 -10   5      302.41      312.40      9.44 o
  -1 -10   5      413.22      404.31     18.84 o
   0 -10   5     1047.57     1080.94     18.95 o
   1 -10   5       28.47       30.15      3.25 o
   2 -10   5       22.96       22.92      2.74 o
   3 -10   5       64.20       59.36      4.42 o
   4 -10   5        0.26        3.37      2.68 o
   5 -10   5        0.00       -0.78      2.13 o
   6 -10   5       80.31       71.27      8.08 o
   7 -10   5        0.32        0.45      1.65 o
  -7  -9   5      111.98      114.06     10.73 o
  -6  -9   5        0.06        2.37      2.62 o
  -5  -9   5       24.16       21.22      4.58 o
  -4  -9   5       87.29       88.06      8.39 o
  -3  -9   5        2.96        2.29      1.00 o
  -2  -9   5       12.21       14.22      2.01 o
  -1  -9   5      484.10      471.97     15.15 o
   0  -9   5      739.17      758.47     12.06 o
   1  -9   5      225.84      238.36     10.86 o
   2  -9   5       47.90       47.85      5.58 o
   3  -9   5       14.38       10.18      2.86 o
   4  -9   5        5.45        4.14      2.03 o
   5  -9   5      161.79      130.14     10.03 o
   6  -9   5        3.30        4.65      2.64 o
   7  -9   5        3.00       -0.79      1.69 o
   8  -9   5        1.00        6.89      3.05 o
  -8  -8   5       24.71       24.47      5.43 o
  -7  -8   5       10.38       12.66      3.59 o
  -6  -8   5        1.60        3.93      2.60 o
  -5  -8   5       23.41       18.53      3.91 o
  -4  -8   5       88.59       98.75      6.94 o
  -3  -8   5      136.58      127.80      6.06 o
  -2  -8   5        9.38        9.07      1.51 o
  -1  -8   5      255.27      251.69      7.78 o
   0  -8   5      183.63      183.16      6.73 o
   1  -8   5       44.74       45.69      5.26 o
   2  -8   5     1271.68     1281.55     26.76 o
   3  -8   5       95.49       96.50      7.56 o
   4  -8   5      105.61       94.94      7.68 o
   5  -8   5        0.52        2.35      1.76 o
   6  -8   5      241.38      230.75      8.22 o
   7  -8   5        1.53        3.24      2.26 o
   8  -8   5        4.62        4.16      2.24 o
   9  -8   5       60.95       49.57      7.02 o
  -9  -7   5       34.72       29.65      5.93 o
  -8  -7   5       37.06       41.10      6.41 o
  -7  -7   5        6.90        6.82      3.03 o
  -6  -7   5       43.82       48.73      6.33 o
  -5  -7   5      135.85      135.89      9.97 o
  -4  -7   5     1973.69     2005.48     37.09 o
  -3  -7   5       15.69       18.18      3.54 o
  -2  -7   5       50.16       50.64      3.23 o
  -1  -7   5      473.02      505.97     20.66 o
   0  -7   5       38.56       32.66      3.76 o
   1  -7   5        2.61        5.14      1.31 o
   2  -7   5        0.59        0.31      0.81 o
   3  -7   5       31.74       32.01      4.08 o
   4  -7   5       19.85       17.90      3.34 o
   5  -7   5       54.38       61.08      6.18 o
   6  -7   5        0.02        1.02      2.06 o
   7  -7   5      298.88      293.56     14.74 o
   8  -7   5       17.95       12.42      3.46 o
   9  -7   5        4.53        1.80      1.77 o
 -10  -6   5        8.86        4.78      3.08 o
  -9  -6   5      303.38      302.74     17.08 o
  -8  -6   5       25.88       38.07      6.07 o
  -7  -6   5       25.16       17.67      3.80 o
  -6  -6   5        2.29       -1.78      2.57 o
  -5  -6   5       23.35       27.70      4.61 o
  -4  -6   5       49.38       54.22      4.88 o
  -3  -6   5      760.02      696.74     10.95 o
  -2  -6   5       20.31       22.90      3.48 o
  -1  -6   5        2.55        2.16      0.97 o
   0  -6   5       41.72       36.64      4.28 o
   1  -6   5       37.82       36.28      2.26 o
   2  -6   5      297.53      300.96      6.72 o
   3  -6   5       78.51       81.27      3.68 o
   4  -6   5      655.05      647.90     10.49 o
   5  -6   5      266.40      275.64     17.83 o
   6  -6   5        4.45        2.65      1.13 o
   7  -6   5       10.94       13.54      3.20 o
   8  -6   5       95.14       90.14      8.46 o
   9  -6   5        3.93        7.91      2.84 o
  10  -6   5        0.11        0.51      2.15 o
 -10  -5   5       90.62      110.63     10.55 o
  -9  -5   5        2.10        4.77      3.19 o
  -8  -5   5      119.93      131.56     10.45 o
  -7  -5   5      548.22      567.37     20.45 o
  -6  -5   5        5.19        6.58      2.41 o
  -5  -5   5       50.00       56.84      4.01 o
  -4  -5   5       34.97       31.24      1.64 o
  -3  -5   5       46.34       47.18      1.90 o
  -2  -5   5      938.61      961.19      9.46 o
  -1  -5   5      929.63      924.60     11.45 o
   0  -5   5       48.22       56.91      3.09 o
   1  -5   5       44.29       51.26      2.59 o
   2  -5   5      124.31      120.91      3.99 o
   3  -5   5       39.17       44.04      2.46 o
   4  -5   5       11.65       11.49      1.40 o
   5  -5   5       50.46       49.72      2.53 o
   6  -5   5       37.75       37.22      2.68 o
   7  -5   5       13.48        7.08      1.85 o
   8  -5   5        0.01       -0.30      1.40 o
   9  -5   5       96.56       91.78      8.76 o
  10  -5   5       25.25       38.73      6.34 o
 -11  -4   5        3.88        8.08      3.27 o
 -10  -4   5       15.09        8.12      3.54 o
  -9  -4   5      107.30      114.04      9.89 o
  -8  -4   5      264.84      282.29     14.58 o
  -7  -4   5       24.01       19.75      3.71 o
  -6  -4   5       20.74       28.12      2.92 o
  -5  -4   5       34.79       39.60      3.20 o
  -4  -4   5      442.89      442.96      5.62 o
  -3  -4   5     1818.69     1788.78     20.04 o
  -2  -4   5      107.54      104.18      3.35 o
  -1  -4   5     1545.33     1596.04     14.36 o
   0  -4   5     1722.94     1819.25     16.54 o
   1  -4   5       29.33       28.65      1.73 o
   2  -4   5        0.02        1.60      0.66 o
   3  -4   5      169.64      191.49      4.70 o
   4  -4   5       39.50       42.59      2.42 o
   5  -4   5      306.36      319.67      5.57 o
   6  -4   5        6.78        5.32      1.82 o
   7  -4   5      108.02      107.02      6.80 o
   8  -4   5        7.03        4.11      1.54 o
   9  -4   5       49.31       42.21      6.08 o
  10  -4   5      119.70      114.62     10.10 o
 -11  -3   5      433.98      458.56     20.89 o
 -10  -3   5        0.53        0.48      1.71 o
  -9  -3   5        7.30        4.74      2.52 o
  -8  -3   5       44.85       52.34      6.04 o
  -7  -3   5       52.21       53.41      5.83 o
  -6  -3   5       10.46       10.73      1.31 o
  -5  -3   5        0.05        2.00      0.47 o
  -4  -3   5     6984.50     7137.30     57.07 o
  -3  -3   5       95.62       90.34      2.57 o
  -2  -3   5      197.59      243.52      5.04 o
  -1  -3   5     1324.56     1327.03     12.73 o
   0  -3   5      678.10      709.47      7.21 o
   1  -3   5        2.16        3.17      0.73 o
   2  -3   5        2.18        2.01      0.84 o
   3  -3   5        7.07        7.80      0.91 o
   4  -3   5       43.18       46.88      2.55 o
   5  -3   5        2.00        2.88      0.62 o
   6  -3   5       12.83       15.06      1.47 o
   7  -3   5      139.16      157.02      9.87 o
   8  -3   5       33.55       28.26      5.82 o
   9  -3   5        2.05        0.26      1.26 o
  10  -3   5      126.64      116.66     10.16 o
 -11  -2   5        2.07        7.40      3.22 o
 -10  -2   5        0.98        3.67      2.39 o
  -9  -2   5        9.17        6.68      1.13 o
  -8  -2   5        0.90        0.61      0.41 o
  -7  -2   5       29.94       31.41      1.63 o
  -6  -2   5       30.84       40.78      2.93 o
  -5  -2   5        8.09       11.44      1.14 o
  -4  -2   5     1493.43     1533.49     18.47 o
  -3  -2   5        9.98        9.25      0.88 o
  -2  -2   5      140.01      154.33      3.20 o
  -1  -2   5      119.53      114.82      3.80 o
   0  -2   5       14.99       16.80      2.20 o
   1  -2   5      754.11      761.68      5.87 o
   2  -2   5       90.93      105.17      2.67 o
   3  -2   5     1230.66     1248.27     10.66 o
   4  -2   5       92.05      100.66      3.04 o
   5  -2   5      272.14      258.82      4.81 o
   6  -2   5        9.88        8.86      1.12 o
   7  -2   5       16.39       17.07      2.30 o
   8  -2   5      211.33      219.27      8.49 o
   9  -2   5      343.76      326.37     10.95 o
  10  -2   5       48.53       46.02      4.41 o
 -11  -1   5      135.70      121.35     10.14 o
 -10  -1   5      268.71      299.49     10.76 o
  -9  -1   5      219.07      216.81      6.00 o
  -8  -1   5       44.44       47.16      2.70 o
  -7  -1   5      171.90      195.17      4.62 o
  -6  -1   5      362.59      391.42      6.13 o
  -5  -1   5        4.81        5.00      0.78 o
  -4  -1   5     2323.71     2500.44     13.38 o
  -3  -1   5       89.79       89.82      2.56 o
  -2  -1   5      287.43      295.79      4.33 o
  -1  -1   5      494.91      523.72      8.40 o
   0  -1   5      427.20      459.83     11.51 o
   1  -1   5       20.34       37.81      1.58 o
   2  -1   5      129.93      144.33      4.29 o
   3  -1   5      703.86      700.51      7.83 o
   4  -1   5      294.67      282.02      5.00 o
   5  -1   5       30.16       30.72      1.68 o
   6  -1   5        0.37       -0.21      0.67 o
   7  -1   5      390.52      427.59     10.97 o
   8  -1   5      253.47      228.60      8.54 o
   9  -1   5        0.11        1.95      3.82 o
  10  -1   5        6.53        5.13      2.64 o
 -11   0   5        1.25       -0.02      1.26 o
 -10   0   5       20.34       22.65      2.99 o
  -9   0   5       93.16       89.85      4.04 o
  -8   0   5        0.10        0.33      1.10 o
  -7   0   5       44.57       45.89      2.82 o
  -6   0   5       56.17       63.62      3.03 o
  -5   0   5      356.59      373.60      5.69 o
  -4   0   5      298.71      334.42      7.47 o
  -3   0   5        2.17        1.82      0.57 o
  -2   0   5      215.53      224.07      3.50 o
  -1   0   5     1471.15     1476.26     34.87 o
   0   0   5     5760.13     6116.37     43.64 o
   1   0   5      495.35      508.99      6.08 o
   2   0   5      788.57      861.79      9.87 o
   3   0   5       20.13       17.90      1.69 o
   4   0   5       63.70       73.24      3.05 o
   5   0   5      239.12      224.69      5.58 o
   6   0   5      115.50      109.41      4.31 o
   7   0   5      566.66      534.58     17.30 o
   8   0   5      126.92      112.54      8.40 o
   9   0   5        0.03        0.16      1.60 o
  10   0   5        0.25       -0.90      1.34 o
 -11   1   5       59.80       65.53      5.20 o
 -10   1   5      195.58      207.06      8.58 o
  -9   1   5        0.00       -1.13      1.13 o
  -8   1   5       71.39       73.63      4.50 o
  -7   1   5       13.96       19.12      2.24 o
  -6   1   5       35.44       34.01      2.22 o
  -5   1   5      221.05      241.71      5.27 o
  -4   1   5     2265.63     2274.74     14.73 o
  -3   1   5       18.54       16.56      1.26 o
  -2   1   5        3.49        1.01      0.49 o
  -1   1   5      460.10      462.85      7.60 o
   0   1   5      898.42      963.06     18.21 o
   1   1   5      188.12      193.42     10.82 o
   2   1   5      475.82      512.50      9.85 o
   3   1   5      293.03      305.75      5.97 o
   4   1   5      439.82      449.00      7.73 o
   5   1   5      148.21      153.85      4.83 o
   6   1   5      135.89      127.13      4.65 o
   7   1   5        8.42       11.16      2.89 o
   8   1   5      197.40      196.31     10.90 o
   9   1   5       34.77       25.90      4.16 o
  10   1   5       35.17       25.98      4.29 o
 -11   2   5       78.38       97.47      6.17 o
 -10   2   5       31.98       33.66      3.42 o
  -9   2   5      271.40      292.86      9.23 o
  -8   2   5       34.09       32.19      2.88 o
  -7   2   5      147.74      158.95      5.84 o
  -6   2   5      357.43      370.01      6.97 o
  -5   2   5      310.63      298.55      5.76 o
  -4   2   5      210.37      209.31      4.49 o
  -3   2   5      302.43      325.73      6.66 o
  -2   2   5      450.02      479.50     10.33 o
  -1   2   5     1377.91     1440.04     16.71 o
   0   2   5      970.31     1065.62     17.46 o
   1   2   5       79.83       81.79      3.93 o
   2   2   5      222.68      266.86      6.06 o
   3   2   5      225.36      229.34      4.83 o
   4   2   5       94.65       94.55      3.28 o
   5   2   5       13.41       13.74      1.42 o
   6   2   5       10.37       10.93      1.57 o
   7   2   5      101.49       90.25      5.44 o
   8   2   5      110.48       84.13      7.56 o
   9   2   5      307.00      304.47     10.75 o
  10   2   5        3.79        3.88      1.77 o
 -11   3   5      132.69      154.62     12.38 o
 -10   3   5       10.82       12.91      2.20 o
  -9   3   5       11.04       10.21      1.79 o
  -8   3   5      210.64      206.91      6.90 o
  -7   3   5       19.44       19.64      1.98 o
  -6   3   5      109.13      117.92      3.79 o
  -5   3   5       52.67       57.64      2.46 o
  -4   3   5      271.94      277.88      7.88 o
  -3   3   5       93.12       95.39      5.31 o
  -2   3   5        7.05       12.60      2.07 o
  -1   3   5       27.68       29.61      2.01 o
   0   3   5       93.35       95.99      5.47 o
   1   3   5      964.98      975.88     14.13 o
   2   3   5      200.35      203.52      5.50 o
   3   3   5       26.12       25.91      2.06 o
   4   3   5        1.72        3.42      0.83 o
   5   3   5       68.76       79.87      3.30 o
   6   3   5      133.46      133.56      5.12 o
   7   3   5      156.62      166.84      7.48 o
   8   3   5       43.37       40.37      3.88 o
   9   3   5       62.54       64.32      5.09 o
 -10   4   5       25.09       21.88      4.73 o
  -9   4   5       12.06       13.25      3.56 o
  -8   4   5      109.48      110.39      4.53 o
  -7   4   5      137.32      147.69      7.80 o
  -6   4   5        4.98        3.83      0.71 o
  -5   4   5       60.66       64.83      2.23 o
  -4   4   5      160.02      160.00      4.87 o
  -3   4   5       12.46       15.19      1.33 o
  -2   4   5      122.48      128.28      4.13 o
  -1   4   5      815.80      798.23     10.84 o
   0   4   5     1472.37     1480.27     17.05 o
   1   4   5     1064.31     1104.13     25.62 o
   2   4   5       39.65       38.12      3.01 o
   3   4   5       85.66       79.66      3.75 o
   4   4   5        1.49       -0.30      0.95 o
   5   4   5       19.26       20.77      2.08 o
   6   4   5        9.31        7.38      1.65 o
   7   4   5       19.77       18.61      3.46 o
   8   4   5        0.15       -1.81      2.50 o
   9   4   5       18.50       14.28      2.53 o
 -10   5   5        4.82        7.00      3.13 o
  -9   5   5        0.00        2.69      2.24 o
  -8   5   5      226.23      230.01     13.33 o
  -7   5   5       24.35       27.71      4.61 o
  -6   5   5      375.12      359.29     14.73 o
  -5   5   5      339.14      334.59     13.54 o
  -4   5   5       46.26       55.48      5.39 o
  -3   5   5        0.02        0.67      0.39 o
  -2   5   5      213.47      195.16      5.09 o
  -1   5   5        3.75        4.11      0.85 o
   0   5   5      136.42      150.73      5.66 o
   1   5   5      463.42      444.02     10.27 o
   2   5   5        0.04       -0.47      1.37 o
   3   5   5       49.93       52.30      3.87 o
   4   5   5      107.94       95.26      5.37 o
   5   5   5       34.44       34.93      3.48 o
   6   5   5       59.53       67.90      4.86 o
   7   5   5       39.62       49.41      4.68 o
   8   5   5      168.12      167.91      8.10 o
  -9   6   5      112.30      141.80     11.56 o
  -8   6   5       46.90       49.73      6.56 o
  -7   6   5       50.83       60.72      6.94 o
  -6   6   5        0.56       -0.11      1.71 o
  -5   6   5      246.69      232.80     12.03 o
  -4   6   5       70.50       72.46      6.58 o
  -3   6   5       50.03       50.13      5.26 o
  -2   6   5        1.17       -0.08      0.69 o
  -1   6   5      972.79      965.12     11.69 o
   0   6   5      676.27      679.42     12.53 o
   1   6   5       34.70       36.35      3.15 o
   2   6   5       57.80       61.96      3.40 o
   3   6   5      141.28      146.53      8.99 o
   4   6   5        0.28        1.44      1.41 o
   5   6   5       45.07       36.18      3.89 o
   6   6   5       12.27       10.55      2.24 o
   7   6   5        1.31        3.22      1.40 o
  -8   7   5       35.71       37.47      5.79 o
  -7   7   5        8.41        6.99      2.48 o
  -6   7   5       80.81       81.04      7.94 o
  -5   7   5        7.81       11.97      3.18 o
  -4   7   5      557.00      564.16     19.09 o
  -3   7   5       98.56      113.03      8.51 o
  -2   7   5      462.46      486.91      8.28 o
  -1   7   5       64.29       71.83      3.34 o
   0   7   5       31.59       29.61      2.34 o
   1   7   5       48.21       48.59      3.74 o
   2   7   5        9.14        6.25      1.65 o
   3   7   5       20.08       20.68      4.19 o
   4   7   5       32.03       35.40      5.59 o
   5   7   5        0.09        0.27      1.47 o
   6   7   5      165.22      155.54     12.48 o
  -7   8   5      172.65      208.93     13.74 o
  -6   8   5       43.03       45.77      6.28 o
  -5   8   5       58.67       52.85      6.65 o
  -4   8   5      282.56      306.88     15.02 o
  -3   8   5      294.10      330.56     15.32 o
  -2   8   5       56.86       77.64      7.40 o
  -1   8   5      134.48      141.15      7.26 o
   0   8   5      133.76      149.03      5.42 o
   1   8   5        0.80       -0.08      1.13 o
   2   8   5        0.04       -1.69      1.82 o
   3   8   5       49.16       52.15      4.41 o
   4   8   5       16.38       15.80      2.52 o
   5   8   5       56.55       50.65      4.63 o
  -6   9   5        1.27        2.88      2.43 o
  -5   9   5      100.05       95.31      9.19 o
  -4   9   5       12.37        8.11      3.32 o
  -3   9   5        4.39        9.54      3.52 o
  -2   9   5      628.74      671.57     16.96 o
  -1   9   5      240.56      244.06     10.12 o
   0   9   5      146.28      154.40      8.07 o
   1   9   5       16.34       12.54      3.75 o
   2   9   5       78.49       72.81      7.91 o
   3   9   5       39.85       40.07      4.77 o
   4   9   5       61.19       62.08      5.07 o
  -3  10   5       35.68       32.93      5.70 o
  -2  10   5      135.89      155.57      8.75 o
  -1  10   5       25.36       24.12      3.60 o
   0  10   5       49.99       53.29      5.11 o
   1  10   5       56.49       56.46      5.22 o
  -2 -12   6       17.89       19.22      4.52 o
  -1 -12   6      431.13      430.79     14.74 o
   0 -12   6       69.92       81.90      8.38 o
   1 -12   6        5.14        1.69      1.35 o
   2 -12   6       11.57       10.82      3.07 o
   3 -12   6        0.01        3.11      1.63 o
  -5 -11   6        1.31        3.70      3.15 o
  -4 -11   6        9.41        9.00      2.78 o
  -3 -11   6      131.34      147.98     11.34 o
  -2 -11   6      351.63      384.35     17.72 o
  -1 -11   6        1.75        1.87      2.29 o
   0 -11   6      139.92      155.33      7.73 o
   1 -11   6        0.05       -1.37      1.56 o
   2 -11   6       61.75       70.48      5.17 o
   3 -11   6       14.28       16.94      2.61 o
   4 -11   6        8.85        7.36      3.13 o
   5 -11   6       44.09       52.74      7.28 o
  -6 -10   6       63.72       64.86      8.38 o
  -5 -10   6        0.48        1.01      1.82 o
  -4 -10   6      221.82      235.18     14.37 o
  -3 -10   6        7.75        5.64      2.39 o
  -2 -10   6       17.56       21.27      2.56 o
  -1 -10   6       84.22       91.54      8.10 o
   0 -10   6        0.77        0.76      1.12 o
   1 -10   6      402.19      403.73     17.74 o
   2 -10   6      134.89      125.78      6.45 o
   3 -10   6       20.67       17.83      3.88 o
   4 -10   6        0.00        0.44      1.59 o
   5 -10   6        9.29       10.17      3.34 o
   6 -10   6        1.07       -0.01      1.70 o
   7 -10   6        9.14        1.82      1.72 o
  -7  -9   6       95.15       97.99     10.15 o
  -6  -9   6       23.89       21.62      4.63 o
  -5  -9   6      271.90      321.00     16.80 o
  -4  -9   6        6.24        8.00      3.26 o
  -3  -9   6        6.52        6.86      1.33 o
  -2  -9   6      217.71      221.31      7.63 o
  -1  -9   6      142.23      134.15      6.14 o
   0  -9   6     1009.48     1065.50     19.22 o
   1  -9   6        1.44        1.88      1.77 o
   2  -9   6      461.17      451.60     16.91 o
   3  -9   6        3.41        3.66      2.18 o
   4  -9   6        3.83        5.04      2.22 o
   5  -9   6        0.37        0.74      1.60 o
   6  -9   6       22.90       16.85      3.96 o
   7  -9   6        0.03        2.82      2.30 o
   8  -9   6        0.13        4.44      2.73 o
  -8  -8   6        2.29       -2.02      2.02 o
  -7  -8   6       85.78       89.62      9.36 o
  -6  -8   6        3.76        3.64      2.46 o
  -5  -8   6        4.05        4.95      2.73 o
  -4  -8   6      389.07      377.96      7.93 o
  -3  -8   6       16.69       15.68      2.69 o
  -2  -8   6       39.97       39.43      4.23 o
  -1  -8   6      188.19      194.44      7.00 o
   0  -8   6       38.92       39.06      3.17 o
   1  -8   6      269.71      270.52     12.04 o
   2  -8   6     1445.87     1429.65     27.94 o
   3  -8   6      409.59      398.47     15.11 o
   4  -8   6      132.86      128.39      8.90 o
   5  -8   6      192.73      191.08     11.34 o
   6  -8   6       18.94       24.80      4.20 o
   7  -8   6        0.64        1.66      1.91 o
   8  -8   6       10.70        5.36      2.82 o
  -9  -7   6        0.24        1.05      2.56 o
  -8  -7   6       11.14       11.09      3.73 o
  -7  -7   6       97.96       89.43      8.99 o
  -6  -7   6       33.73       24.36      4.51 o
  -5  -7   6      649.57      637.75     21.76 o
  -4  -7   6       26.36       20.23      1.84 o
  -3  -7   6       77.49       76.21      3.86 o
  -2  -7   6      349.54      339.06      8.50 o
  -1  -7   6       88.70       95.46      6.02 o
   0  -7   6      352.83      361.77     13.67 o
   1  -7   6      885.41      862.22     11.76 o
   2  -7   6     1054.67     1058.56     30.21 o
   3  -7   6        6.43        7.64      3.02 o
   4  -7   6      178.19      175.48      7.29 o
   5  -7   6       61.18       66.46      6.36 o
   6  -7   6      332.63      314.80     14.34 o
   7  -7   6       10.68       13.32      3.36 o
   8  -7   6        0.39        0.98      1.63 o
   9  -7   6      101.38       86.15      8.90 o
  -9  -6   6        5.52        3.02      2.03 o
  -8  -6   6      295.21      292.95     16.28 o
  -7  -6   6      235.69      222.97     13.48 o
  -6  -6   6      213.05      221.39     12.94 o
  -5  -6   6        6.80        7.64      2.91 o
  -4  -6   6      119.07      113.03      4.68 o
  -3  -6   6      539.88      565.99     10.18 o
  -2  -6   6       15.45       17.83      1.51 o
  -1  -6   6      336.74      337.77      7.74 o
   0  -6   6      111.36      106.67      3.75 o
   1  -6   6       50.12       60.08      2.98 o
   2  -6   6       32.99       30.23      2.39 o
   3  -6   6       68.64       66.06      5.83 o
   4  -6   6     1081.42     1060.92     13.48 o
   5  -6   6      376.39      374.84     10.55 o
   6  -6   6       20.86       14.40      2.23 o
   7  -6   6       21.24       18.84      2.77 o
   8  -6   6      334.19      323.10     15.64 o
   9  -6   6        2.32        1.93      2.00 o
 -10  -5   6        8.30        0.07      2.08 o
  -9  -5   6        0.48        1.87      1.98 o
  -8  -5   6        8.14       12.48      3.83 o
  -7  -5   6      139.71      152.36     10.83 o
  -6  -5   6        4.99       11.01      3.11 o
  -5  -5   6       52.42       50.17      3.82 o
  -4  -5   6      124.25      124.18      4.32 o
  -3  -5   6      344.73      369.47      5.88 o
  -2  -5   6     1092.78     1195.67     12.92 o
  -1  -5   6       12.78       16.28      1.71 o
   0  -5   6      134.65       97.81      4.43 o
   1  -5   6      305.25      287.84      5.97 o
   2  -5   6       68.74       59.77      2.88 o
   3  -5   6       44.01       46.47      2.24 o
   4  -5   6       13.49        9.42      1.35 o
   5  -5   6        5.01        5.53      0.94 o
   6  -5   6      162.08      158.44      7.01 o
   7  -5   6      357.17      354.97     11.06 o
   8  -5   6       32.77       31.33      4.43 o
   9  -5   6       86.18       79.58      8.20 o
  10  -5   6       48.45       48.08      6.94 o
 -10  -4   6       19.61       17.78      4.33 o
  -9  -4   6        4.67        1.77      1.97 o
  -8  -4   6       65.58       58.57      6.81 o
  -7  -4   6       80.73       70.80      7.10 o
  -6  -4   6      379.32      393.03     10.61 o
  -5  -4   6       47.19       51.03      2.11 o
  -4  -4   6       64.12       72.69      2.17 o
  -3  -4   6      191.78      239.17      5.52 o
  -2  -4   6       24.61       26.20      1.94 o
  -1  -4   6       75.63      107.78      4.10 o
   0  -4   6      188.00      178.76      4.15 o
   1  -4   6       78.81       80.51      2.93 o
   2  -4   6     1506.44     1431.28     43.45 o
   3  -4   6        9.75       10.26      1.18 o
   4  -4   6       90.52       89.63      3.15 o
   5  -4   6      635.77      661.42      8.99 o
   6  -4   6       62.60       69.43      3.61 o
   7  -4   6      248.09      253.97      9.13 o
   8  -4   6      246.19      249.25      9.58 o
   9  -4   6       13.81       15.67      3.11 o
  10  -4   6        3.99        5.16      2.48 o
 -11  -3   6       37.65       51.61      7.30 o
 -10  -3   6        0.08        1.42      1.79 o
  -9  -3   6       23.22       26.92      4.86 o
  -8  -3   6      196.00      184.95      2.75 o
  -7  -3   6        1.41        0.72      1.47 o
  -6  -3   6       16.96       17.90      1.36 o
  -5  -3   6       77.11       94.41      3.12 o
  -4  -3   6        7.24        7.63      1.00 o
  -3  -3   6       66.44       79.03      2.56 o
  -2  -3   6      189.92      213.66      5.40 o
  -1  -3   6      219.39      221.53      5.82 o
   0  -3   6      467.87      530.76      8.31 o
   1  -3   6     3355.70     3519.96     21.80 o
   2  -3   6      360.63      419.19      6.62 o
   3  -3   6       78.57       86.24      3.09 o
   4  -3   6      209.71      212.82      5.16 o
   5  -3   6        2.98        1.90      0.75 o
   6  -3   6        1.01        0.47      0.94 o
   7  -3   6       19.17       17.72      4.96 o
   8  -3   6       13.36       10.61      2.12 o
   9  -3   6        8.01        5.52      1.70 o
  10  -3   6      168.72      167.71      9.21 o
 -11  -2   6       98.11      104.80      9.76 o
 -10  -2   6        6.23        6.32      3.05 o
  -9  -2   6       74.47       75.48      4.37 o
  -8  -2   6       26.41       30.59      2.25 o
  -7  -2   6        1.00        1.04      0.54 o
  -6  -2   6       14.66       10.77      1.21 o
  -5  -2   6        0.38       -0.37      0.46 o
  -4  -2   6      721.17      771.79      8.96 o
  -3  -2   6       75.38       77.36      2.57 o
  -2  -2   6       17.02       15.62      1.13 o
  -1  -2   6      681.57      615.87      5.75 o
   0  -2   6      797.34      817.89     14.91 o
   1  -2   6     2878.57     3014.40     48.70 o
   2  -2   6      430.15      454.39      5.53 o
   3  -2   6        1.45        1.89      0.46 o
   4  -2   6        4.44        6.28      0.81 o
   5  -2   6      875.22      867.71      9.05 o
   6  -2   6       31.17       33.81      2.43 o
   7  -2   6        0.00        0.45      2.06 o
   8  -2   6        3.09        2.07      1.18 o
   9  -2   6       60.72       56.38      8.49 o
  10  -2   6       46.28       38.90      4.11 o
 -11  -1   6       14.03       19.48      4.34 o
 -10  -1   6        1.11        2.38      3.44 o
  -9  -1   6       81.09       78.24      3.76 o
  -8  -1   6      142.80      150.10      4.98 o
  -7  -1   6        8.90        7.98      0.97 o
  -6  -1   6      142.73      145.66      3.87 o
  -5  -1   6       16.15       16.97      1.27 o
  -4  -1   6      316.84      321.93      4.96 o
  -3  -1   6        0.13       -0.43      0.43 o
  -2  -1   6     1032.16     1110.39      8.58 o
  -1  -1   6      249.71      251.12      6.50 o
   0  -1   6      127.15      139.69      7.14 o
   1  -1   6     4599.19     4591.80    121.84 o
   2  -1   6      403.07      431.70      9.61 o
   3  -1   6       98.85      116.45      3.24 o
   4  -1   6       52.55       61.35      2.41 o
   5  -1   6        3.09        3.27      0.87 o
   6  -1   6      113.99      110.80      4.34 o
   7  -1   6      292.60      281.26      9.15 o
   8  -1   6       44.29       50.30      4.18 o
   9  -1   6        1.32        1.71      1.41 o
  10  -1   6       11.81        9.51      3.32 o
 -11   0   6        0.09       -0.70      1.44 o
 -10   0   6        4.44        6.40      1.36 o
  -9   0   6      118.14      106.21      5.96 o
  -8   0   6        2.45        2.01      0.80 o
  -7   0   6       51.27       49.30      2.46 o
  -6   0   6       36.60       36.90      2.53 o
  -5   0   6       77.26       74.51      2.64 o
  -4   0   6      401.10      433.31      6.58 o
  -3   0   6      145.50      133.50      3.24 o
  -2   0   6        3.89        5.41      0.60 o
  -1   0   6      169.90      191.72      4.88 o
   0   0   6     1367.25     1427.77     23.40 o
   1   0   6      725.30      755.94     11.94 o
   2   0   6     2936.79     3030.69     42.46 o
   3   0   6      370.53      364.37     10.06 o
   4   0   6       40.02       38.47      2.35 o
   5   0   6        4.67        4.09      1.14 o
   6   0   6      193.24      185.15      7.01 o
   7   0   6      144.00      130.75      9.10 o
   8   0   6      136.73      137.77      9.72 o
   9   0   6        0.88       -1.44      1.55 o
  10   0   6        7.14        4.21      1.80 o
 -11   1   6        2.74        3.85      1.55 o
 -10   1   6       45.74       56.64      7.34 o
  -9   1   6       66.75       63.75      4.58 o
  -8   1   6       81.51       82.60      5.56 o
  -7   1   6      229.94      229.77      9.51 o
  -6   1   6        0.43        0.13      0.67 o
  -5   1   6        1.97        1.44      0.57 o
  -4   1   6      570.78      614.91      9.12 o
  -3   1   6      256.95      274.53      5.63 o
  -2   1   6        3.88        2.34      0.65 o
  -1   1   6        7.18        7.30      1.02 o
   0   1   6     1588.04     1695.63     12.52 o
   1   1   6      230.11      236.78      6.94 o
   2   1   6      108.65      119.88      3.60 o
   3   1   6        8.62       10.58      1.12 o
   4   1   6       69.80       69.10      2.88 o
   5   1   6      402.84      421.58      8.37 o
   6   1   6      862.86      835.83     23.39 o
   7   1   6      204.91      214.38     11.66 o
   8   1   6       10.42       10.90      2.87 o
   9   1   6        6.99        6.14      2.18 o
  10   1   6        1.37       10.15      3.01 o
 -11   2   6       36.82       40.94      6.45 o
 -10   2   6       55.23       66.29      4.71 o
  -9   2   6        8.32        2.48      3.46 o
  -8   2   6        0.94        1.96      1.16 o
  -7   2   6       23.06       32.88      2.78 o
  -6   2   6       66.18       77.40      3.29 o
  -5   2   6       46.26       46.27      2.38 o
  -4   2   6        4.23        7.48      1.06 o
  -3   2   6      192.25      195.24      4.56 o
  -2   2   6       63.60       62.90      3.83 o
  -1   2   6        0.00        2.47      0.83 o
   0   2   6      613.65      677.36     15.74 o
   1   2   6      368.04      390.06      9.21 o
   2   2   6      131.86      149.10      4.90 o
   3   2   6       39.17       39.67      2.13 o
   4   2   6      356.02      353.68      7.48 o
   5   2   6      367.78      369.38      9.72 o
   6   2   6      280.70      270.95     12.66 o
   7   2   6       11.60       14.15      3.23 o
   8   2   6       68.27       62.71      6.58 o
   9   2   6       57.86       59.62      6.53 o
 -10   3   6      117.54      137.44     11.12 o
  -9   3   6       14.23       12.96      1.94 o
  -8   3   6       36.88       33.42      4.83 o
  -7   3   6        0.36        0.17      0.80 o
  -6   3   6       85.46       90.67      3.48 o
  -5   3   6       36.16       32.54      2.08 o
  -4   3   6       66.95       65.37      3.59 o
  -3   3   6      150.16      163.13      5.83 o
  -2   3   6     1270.16     1366.62     20.01 o
  -1   3   6        3.86        4.51      0.96 o
   0   3   6     1413.36     1492.33     23.25 o
   1   3   6      499.93      515.62     21.11 o
   2   3   6      235.33      241.21      7.15 o
   3   3   6      102.67       99.12      4.26 o
   4   3   6       29.15       23.60      2.48 o
   5   3   6      216.91      222.10      7.81 o
   6   3   6      524.32      501.20     17.54 o
   7   3   6      146.00      150.10      9.81 o
   8   3   6       90.87       92.65      7.99 o
   9   3   6       89.69      103.76      8.62 o
 -10   4   6       44.88       48.74      6.90 o
  -9   4   6       11.66       11.40      3.60 o
  -8   4   6        9.84        8.32      1.56 o
  -7   4   6      154.51      134.35      4.52 o
  -6   4   6      130.18      126.36      6.36 o
  -5   4   6      185.20      181.00      5.10 o
  -4   4   6       76.68       78.58      3.19 o
  -3   4   6      424.68      428.08      6.98 o
  -2   4   6       21.40       26.40      1.86 o
  -1   4   6      779.47      810.86     10.27 o
   0   4   6       57.89       62.24      5.66 o
   1   4   6     1595.29     1629.34     20.12 o
   2   4   6        8.79        9.69      3.47 o
   3   4   6       52.81       60.74      6.03 o
   4   4   6        7.32        4.51      1.39 o
   5   4   6      384.87      364.57     15.03 o
   6   4   6       26.64       32.44      4.65 o
   7   4   6       31.77       31.86      4.69 o
   8   4   6      219.14      211.00     12.12 o
  -9   5   6        0.78        1.35      1.61 o
  -8   5   6       23.22       24.21      4.50 o
  -7   5   6       35.86       34.11      4.97 o
  -6   5   6       20.03       26.17      4.20 o
  -5   5   6       89.68       81.41      6.85 o
  -4   5   6       50.93       55.09      1.65 o
  -3   5   6        0.14       -0.05      0.44 o
  -2   5   6      113.81      113.45      5.05 o
  -1   5   6       70.36       68.22      3.13 o
   0   5   6        8.50        8.29      1.21 o
   1   5   6      829.29      846.20     24.87 o
   2   5   6       89.89       87.34      5.05 o
   3   5   6       61.96       58.89      6.21 o
   4   5   6       17.15       16.23      3.39 o
   5   5   6        5.76        7.92      2.64 o
   6   5   6        4.78        8.07      2.09 o
   7   5   6       13.59       10.40      2.24 o
   8   5   6       44.11       41.05      4.19 o
  -9   6   6        7.67       12.58      3.61 o
  -8   6   6       88.75       74.60      7.92 o
  -7   6   6       83.57       88.20      8.32 o
  -6   6   6      138.27      128.01      9.49 o
  -5   6   6      260.78      269.95     13.08 o
  -4   6   6      277.12      263.45     12.47 o
  -3   6   6      114.90      126.04      3.90 o
  -2   6   6       88.06       83.74      3.38 o
  -1   6   6      402.17      424.56      8.15 o
   0   6   6       30.08       34.11      2.97 o
   1   6   6        1.55        4.09      1.27 o
   2   6   6        1.69        0.52      1.65 o
   3   6   6      104.07      104.09      8.58 o
   4   6   6      156.66      155.30     10.50 o
   5   6   6       35.27       33.37      4.96 o
   6   6   6        0.76        1.97      1.43 o
   7   6   6        9.72       11.45      2.58 o
  -8   7   6       10.85       13.90      3.79 o
  -7   7   6       48.79       44.48      6.39 o
  -6   7   6        0.56       -2.09      2.09 o
  -5   7   6       63.43       68.00      7.02 o
  -4   7   6      103.80       91.20      7.85 o
  -3   7   6      424.80      436.95     12.61 o
  -2   7   6      185.71      187.79      5.65 o
  -1   7   6      196.16      206.67      5.94 o
   0   7   6      238.96      261.22      7.37 o
   1   7   6      155.15      158.69     12.81 o
   2   7   6        9.52        6.87      2.54 o
   3   7   6        1.74       -0.37      1.34 o
   4   7   6       39.19       29.40      4.86 o
   5   7   6       30.23       27.77      4.57 o
   6   7   6      189.46      174.98      8.69 o
  -7   8   6       14.56        9.74      3.25 o
  -6   8   6       20.58       17.80      4.19 o
  -5   8   6       10.80       12.00      3.52 o
  -4   8   6       24.28       16.13      3.80 o
  -3   8   6        0.24       -1.61      1.61 o
  -2   8   6        3.96        3.75      1.77 o
  -1   8   6        5.61        3.89      2.12 o
   0   8   6        0.03       -0.36      1.40 o
   1   8   6      144.01      148.70     11.37 o
   2   8   6       46.14       41.49      6.01 o
   3   8   6       18.73       15.43      3.59 o
   4   8   6      103.02      101.93      9.09 o
  -5   9   6       91.12       91.08      9.15 o
  -4   9   6       17.04       23.72      4.61 o
  -3   9   6        8.66        6.20      1.86 o
  -2   9   6      247.63      269.58     11.02 o
  -1   9   6      116.56      114.67      7.16 o
   0   9   6      125.68      133.26      7.71 o
   1   9   6      190.75      204.28      9.46 o
   2   9   6       63.18       75.48      8.31 o
  -2 -12   7      125.51      123.98     10.76 o
  -1 -12   7        1.55        5.34      1.91 o
   0 -12   7       10.87        9.04      2.35 o
   1 -12   7       11.66        5.75      5.67 o
   2 -12   7        3.00        5.15      1.65 o
  -4 -11   7        1.43       15.78      4.55 o
  -3 -11   7        3.58        9.17      3.44 o
  -2 -11   7       15.39        8.75      2.84 o
  -1 -11   7       87.65       93.68      6.22 o
   0 -11   7        3.26        2.05      1.25 o
   1 -11   7       39.15       41.88      4.07 o
   2 -11   7      179.44      179.73      8.28 o
   3 -11   7       67.41       57.13      7.11 o
   4 -11   7        0.37        2.90      2.64 o
   5 -11   7       74.54       77.94      8.58 o
  -6 -10   7      103.68      114.07     11.04 o
  -5 -10   7       12.67       10.26      3.45 o
  -4 -10   7       17.76       18.13      4.40 o
  -3 -10   7        0.28        1.49      2.60 o
  -2 -10   7       80.72       80.56      8.15 o
  -1 -10   7        2.41        1.26      1.47 o
   0 -10   7      285.43      293.22     10.26 o
   1 -10   7      362.71      352.17     11.06 o
   2 -10   7      256.52      230.35     12.86 o
   3 -10   7        2.08        3.62      1.99 o
   4 -10   7      102.46      114.88      9.47 o
   5 -10   7       12.36       11.35      3.41 o
   6 -10   7       10.24        9.46      3.21 o
  -7  -9   7       10.09       11.57      4.07 o
  -6  -9   7      213.17      211.98     14.47 o
  -5  -9   7       64.18       78.24      8.67 o
  -4  -9   7        6.86        5.27      2.28 o
  -3  -9   7       44.81       51.17      3.63 o
  -2  -9   7        0.06       -0.03      1.89 o
  -1  -9   7       47.97       40.97      3.49 o
   0  -9   7      262.76      274.12     17.12 o
   1  -9   7        2.09        6.70      2.79 o
   2  -9   7      382.97      371.44     15.24 o
   3  -9   7       31.33       29.17      4.39 o
   4  -9   7       26.77       27.45      4.45 o
   5  -9   7       89.22       89.06      8.14 o
   6  -9   7      109.56      110.02      9.29 o
   7  -9   7        0.58        4.63      2.52 o
  -8  -8   7       20.01       20.61      5.13 o
  -7  -8   7        5.46        4.23      2.68 o
  -6  -8   7       40.05       31.46      5.45 o
  -5  -8   7       30.42       32.42      5.53 o
  -4  -8   7      209.18      204.84      6.16 o
  -3  -8   7        3.15        2.72      0.86 o
  -2  -8   7      132.32      132.65      5.85 o
  -1  -8   7      106.10      101.70      5.26 o
   0  -8   7       45.31       48.82      3.59 o
   1  -8   7      138.16      156.15      9.01 o
   2  -8   7      530.65      513.91     16.62 o
   3  -8   7      353.60      365.41     14.35 o
   4  -8   7       75.08       87.08      7.30 o
   5  -8   7      348.74      384.37     15.78 o
   6  -8   7        7.16        5.69      2.36 o
   7  -8   7      176.78      182.77     12.02 o
   8  -8   7       42.03       40.66      6.21 o
  -9  -7   7       12.02       15.40      4.52 o
  -8  -7   7      830.48      877.83     29.39 o
  -7  -7   7       19.63       22.40      5.04 o
  -6  -7   7      265.31      261.09     14.73 o
  -5  -7   7       53.55       51.97      6.43 o
  -4  -7   7       38.61       37.17      2.61 o
  -3  -7   7      121.77      127.18      9.61 o
  -2  -7   7        6.13        6.66      1.81 o
  -1  -7   7       37.72       46.73      3.22 o
   0  -7   7       46.39       48.37      2.77 o
   1  -7   7       34.81       36.14      3.31 o
   2  -7   7     1232.60     1236.33     17.80 o
   3  -7   7        9.69       12.29      3.07 o
   4  -7   7      822.26      814.50     24.00 o
   5  -7   7       55.40       48.02      4.02 o
   6  -7   7       10.86        6.98      1.53 o
   7  -7   7       40.07       46.39      5.90 o
   8  -7   7       26.22       26.07      4.58 o
   9  -7   7       22.62       17.66      3.97 o
  -9  -6   7        5.52        9.32      3.83 o
  -8  -6   7      238.13      257.08     15.40 o
  -7  -6   7        5.24        1.93      1.80 o
  -6  -6   7      123.89      132.51     10.23 o
  -5  -6   7       74.98       67.51      7.11 o
  -4  -6   7      130.96      141.61      3.69 o
  -3  -6   7       90.87       93.22      3.33 o
  -2  -6   7       20.45       18.72      1.86 o
  -1  -6   7       68.21       70.19      5.55 o
   0  -6   7      140.68      145.69      4.46 o
   1  -6   7      199.99      192.32      5.30 o
   2  -6   7       42.56       51.16      2.88 o
   3  -6   7       69.39       67.39      4.68 o
   4  -6   7      679.96      683.39     10.85 o
   5  -6   7        9.86        7.35      1.60 o
   6  -6   7      175.52      161.55      7.43 o
   7  -6   7        9.54        5.31      1.73 o
   8  -6   7        0.19        0.34      1.67 o
   9  -6   7        0.35        0.38      1.72 o
 -10  -5   7       14.73       13.98      3.85 o
  -9  -5   7        0.32        3.61      2.86 o
  -8  -5   7      524.87      507.27     20.77 o
  -7  -5   7        0.11       -0.21      2.14 o
  -6  -5   7       17.72       11.30      3.48 o
  -5  -5   7       60.15       62.31      2.52 o
  -4  -5   7        3.41        3.24      0.59 o
  -3  -5   7      574.43      611.97      8.34 o
  -2  -5   7        9.17        8.66      1.29 o
  -1  -5   7       45.37       44.51      2.94 o
   0  -5   7      107.78      119.82      3.80 o
   1  -5   7      687.97      686.84     11.42 o
   2  -5   7       12.75        8.21      1.15 o
   3  -5   7      718.99      700.52     21.44 o
   4  -5   7      771.30      760.00     10.80 o
   5  -5   7       10.53        5.26      1.05 o
   6  -5   7     1954.98     1935.17     24.58 o
   7  -5   7       96.08       97.42      5.93 o
   8  -5   7      123.87      131.13      7.27 o
   9  -5   7       77.18       68.64      5.60 o
 -10  -4   7        0.04       -1.95      2.84 o
  -9  -4   7       29.04       27.14      4.95 o
  -8  -4   7       21.45       26.02      4.82 o
  -7  -4   7        1.63        2.39      1.74 o
  -6  -4   7      455.83      463.64      7.48 o
  -5  -4   7       23.31       20.52      1.56 o
  -4  -4   7      167.89      164.92      3.65 o
  -3  -4   7       14.92       16.02      1.29 o
  -2  -4   7       15.45       16.95      2.40 o
  -1  -4   7       47.61       60.03      3.35 o
   0  -4   7       32.82       44.37      3.00 o
   1  -4   7     1120.95     1063.70     10.67 o
   2  -4   7      381.59      417.31      7.15 o
   3  -4   7        3.83        4.23      0.74 o
   4  -4   7       12.75       14.39      1.46 o
   5  -4   7        0.01       -0.06      0.74 o
   6  -4   7      372.24      373.12      8.37 o
   7  -4   7      319.93      332.23     14.47 o
   8  -4   7       61.09       57.38      4.79 o
   9  -4   7       63.21       55.02      4.90 o
  10  -4   7       18.24       13.68      2.94 o
 -10  -3   7       22.01       25.18      5.06 o
  -9  -3   7        3.17        4.19      2.30 o
  -8  -3   7        7.76        8.62      1.12 o
  -7  -3   7        6.62        3.83      1.49 o
  -6  -3   7      180.20      196.77      4.98 o
  -5  -3   7      185.31      179.28      4.71 o
  -4  -3   7       16.71       19.18      1.92 o
  -3  -3   7       17.18       14.10      1.20 o
  -2  -3   7       60.66       56.46      2.24 o
  -1  -3   7      199.06      239.69      6.62 o
   0  -3   7     2573.05     2731.04     29.44 o
   1  -3   7       10.53        6.65      1.12 o
   2  -3   7      348.99      426.80      8.61 o
   3  -3   7       28.48       23.61      1.57 o
   4  -3   7        0.21        0.60      0.52 o
   5  -3   7      230.55      228.73      6.23 o
   6  -3   7     1549.57     1597.81     18.72 o
   7  -3   7      137.84      132.83      6.58 o
   8  -3   7        0.68        0.71      1.25 o
   9  -3   7       69.25       56.73      4.85 o
  10  -3   7       33.94       35.33      5.28 o
 -10  -2   7       37.65       40.67      5.98 o
  -9  -2   7        0.28        0.88      0.91 o
  -8  -2   7       13.54       13.23      1.93 o
  -7  -2   7      264.65      243.53      7.08 o
  -6  -2   7       12.40       13.29      1.39 o
  -5  -2   7      162.88      157.76      4.49 o
  -4  -2   7       61.69       56.64      2.95 o
  -3  -2   7        3.62        4.22      0.73 o
  -2  -2   7      182.66      198.73      3.84 o
  -1  -2   7      170.63      149.22     10.02 o
   0  -2   7       32.86       32.19      2.68 o
   1  -2   7       26.40       27.81      1.69 o
   2  -2   7       30.00       36.37      1.52 o
   3  -2   7       20.28       22.48      1.49 o
   4  -2   7      989.95      984.30     10.88 o
   5  -2   7     1018.68     1021.10     12.22 o
   6  -2   7      117.25      111.87      4.42 o
   7  -2   7       61.95       56.07      4.78 o
   8  -2   7      103.35      117.75      6.55 o
   9  -2   7      224.80      223.77      9.49 o
  10  -2   7       85.49       80.23      6.01 o
 -11  -1   7      199.84      227.47     13.88 o
 -10  -1   7       59.00       56.87      6.74 o
  -9  -1   7      448.39      435.55      9.06 o
  -8  -1   7       36.04       30.86      2.36 o
  -7  -1   7        0.82        0.90      0.98 o
  -6  -1   7        5.10        4.64      0.81 o
  -5  -1   7       28.06       23.58      1.53 o
  -4  -1   7       58.19       58.94      2.43 o
  -3  -1   7       10.38        8.10      1.05 o
  -2  -1   7      194.39      195.81      3.55 o
  -1  -1   7       31.27       32.17      2.63 o
   0  -1   7        2.68        3.39      1.31 o
   1  -1   7     1413.00     1556.45     26.39 o
   2  -1   7       68.54       81.66      2.94 o
   3  -1   7      586.05      613.10     11.34 o
   4  -1   7      227.59      240.34      6.86 o
   5  -1   7     1667.23     1720.78     20.09 o
   6  -1   7       48.53       51.08      3.79 o
   7  -1   7       25.22       23.46      4.31 o
   8  -1   7       46.88       56.50      6.64 o
   9  -1   7       34.17       28.47      4.98 o
  10  -1   7       32.33       33.60      5.63 o
 -11   0   7        3.43        4.94      1.75 o
 -10   0   7       19.37       20.26      2.41 o
  -9   0   7      132.76      108.86      4.71 o
  -8   0   7       41.94       34.28      2.59 o
  -7   0   7       86.71       84.36      3.28 o
  -6   0   7        6.30        6.84      1.02 o
  -5   0   7       54.59       52.34      2.28 o
  -4   0   7       48.57       41.75      2.10 o
  -3   0   7        0.80        0.26      0.42 o
  -2   0   7       36.50       39.92      2.56 o
  -1   0   7        4.20        6.86      1.42 o
   0   0   7      147.10      145.40      8.10 o
   1   0   7     2399.69     2329.96     41.92 o
   2   0   7      122.55      128.68      3.54 o
   3   0   7      565.26      606.76      7.88 o
   4   0   7        5.88        6.20      1.20 o
   5   0   7      906.51      931.12     14.97 o
   6   0   7       50.72       44.21      3.61 o
   7   0   7      172.25      161.91     10.79 o
   8   0   7       79.81       77.27      7.67 o
   9   0   7        9.09        5.23      2.40 o
 -10   1   7        1.06        0.48      0.98 o
  -9   1   7      306.08      292.14      7.79 o
  -8   1   7      115.19      103.30      4.44 o
  -7   1   7      287.55      254.83      6.59 o
  -6   1   7      168.60      183.44      4.58 o
  -5   1   7        1.82        2.22      0.68 o
  -4   1   7       18.34       18.22      1.51 o
  -3   1   7      246.27      258.73      4.86 o
  -2   1   7      156.48      153.90      4.39 o
  -1   1   7      145.51      163.57      4.49 o
   0   1   7     2508.10     2648.08     66.78 o
   1   1   7      426.12      426.44      8.58 o
   2   1   7      670.11      687.92      8.06 o
   3   1   7      446.94      447.94      7.06 o
   4   1   7        9.85       13.00      1.84 o
   5   1   7      525.16      550.67     17.67 o
   6   1   7       96.44       88.86      5.13 o
   7   1   7       91.27       93.34      8.20 o
   8   1   7      152.80      171.66     11.36 o
   9   1   7       13.21       13.55      3.57 o
 -10   2   7       17.39       16.88      2.47 o
  -9   2   7        9.68        3.19      1.32 o
  -8   2   7      175.79      170.44      6.77 o
  -7   2   7       14.18       10.39      1.46 o
  -6   2   7        0.03       -0.05      0.56 o
  -5   2   7       39.08       37.80      2.01 o
  -4   2   7       11.30       11.57      1.33 o
  -3   2   7      179.12      191.86      5.90 o
  -2   2   7      186.48      185.87      9.80 o
  -1   2   7      107.39       99.05      4.47 o
   0   2   7       52.19       46.93      2.55 o
   1   2   7       71.84       69.86      3.49 o
   2   2   7        0.97        1.43      0.70 o
   3   2   7      344.57      351.75      8.60 o
   4   2   7     1688.19     1678.75     20.06 o
   5   2   7       80.72       83.32      4.80 o
   6   2   7        3.80        8.40      2.86 o
   7   2   7       57.83       61.45      6.67 o
   8   2   7      131.77      121.96      9.69 o
   9   2   7        0.57        3.21      2.73 o
 -10   3   7        0.82        3.03      2.24 o
  -9   3   7       33.25       43.66      5.95 o
  -8   3   7       44.21       36.67      3.01 o
  -7   3   7      131.99      124.15      5.16 o
  -6   3   7       76.74       62.24      2.70 o
  -5   3   7      131.55      116.47      3.52 o
  -4   3   7       32.94       28.08      2.09 o
  -3   3   7       23.73       24.39      2.36 o
  -2   3   7      392.90      398.48     17.91 o
  -1   3   7      335.55      352.07      6.64 o
   0   3   7      126.39      126.93      4.09 o
   1   3   7       68.58       76.46      4.56 o
   2   3   7        0.62       -1.13      1.13 o
   3   3   7       66.75       54.34      3.64 o
   4   3   7       77.32       74.32      4.50 o
   5   3   7       10.71        8.13      1.77 o
   6   3   7      638.37      627.54     21.03 o
   7   3   7        3.03        4.09      2.24 o
   8   3   7      224.60      235.40     13.43 o
  -9   4   7        9.24       13.64      4.17 o
  -8   4   7       33.22       28.17      4.78 o
  -7   4   7       79.57       73.74      3.51 o
  -6   4   7        4.65        4.27      0.96 o
  -5   4   7       15.91       15.18      1.56 o
  -4   4   7      158.05      172.86      6.89 o
  -3   4   7      174.51      189.60      5.02 o
  -2   4   7       72.41       69.71      3.16 o
  -1   4   7        4.82        7.93      1.27 o
   0   4   7       57.18       58.74      3.28 o
   1   4   7      287.87      271.02      8.77 o
   2   4   7       51.17       47.21      5.62 o
   3   4   7        6.72        0.14      1.81 o
   4   4   7      722.06      730.83     14.69 o
   5   4   7      239.02      256.19     13.45 o
   6   4   7       21.14       17.65      3.82 o
   7   4   7       13.49       11.58      3.26 o
   8   4   7        1.24       -0.32      1.66 o
  -9   5   7      204.79      228.77     14.16 o
  -8   5   7        0.19       -1.75      2.36 o
  -7   5   7        0.09        0.14      1.67 o
  -6   5   7      245.76      229.93     12.04 o
  -5   5   7       62.79       64.29      1.87 o
  -4   5   7       12.84       14.44      2.48 o
  -3   5   7        7.20        5.66      1.48 o
  -2   5   7       20.62       20.99      1.86 o
  -1   5   7      267.13      274.91      6.63 o
   0   5   7      450.81      468.85      8.90 o
   1   5   7       63.91       68.95      4.60 o
   2   5   7      701.19      737.92     22.80 o
   3   5   7        1.68        0.71      1.58 o
   4   5   7        0.02       -1.23      1.69 o
   5   5   7       71.92       71.19      7.35 o
   6   5   7      192.09      170.71     11.49 o
   7   5   7       23.81       19.36      4.10 o
  -8   6   7        7.53        9.74      3.10 o
  -7   6   7      108.97      113.70      9.39 o
  -6   6   7       14.80       14.72      3.54 o
  -5   6   7        0.44        1.29      1.42 o
  -4   6   7       89.22       86.73      5.55 o
  -3   6   7       77.20       73.53      3.09 o
  -2   6   7       53.16       50.46      2.83 o
  -1   6   7       46.67       45.79      2.87 o
   0   6   7       28.13       22.98      2.70 o
   1   6   7      105.39      104.12      5.74 o
   2   6   7       35.13       37.09      5.57 o
   3   6   7      315.32      312.41     15.58 o
   4   6   7       27.62       26.16      4.52 o
   5   6   7        8.24       10.58      3.15 o
   6   6   7        3.95        4.63      2.47 o
  -7   7   7       16.22       23.15      4.78 o
  -6   7   7      113.56      115.45      9.52 o
  -5   7   7        3.98        3.19      2.31 o
  -4   7   7       34.45       32.96      3.67 o
  -3   7   7        0.08        0.20      1.38 o
  -2   7   7       89.15       95.94      6.01 o
  -1   7   7      141.43      143.76      7.27 o
   0   7   7      232.13      211.13      8.80 o
   1   7   7       63.23       62.45      7.67 o
   2   7   7      222.78      219.25     13.68 o
   3   7   7       40.32       33.17      5.41 o
   4   7   7        5.37        5.05      2.94 o
   5   7   7        0.69       -1.47      1.55 o
  -5   8   7       17.99       13.47      2.68 o
  -4   8   7       88.67       94.02      8.79 o
  -3   8   7       49.66       50.31      4.72 o
  -2   8   7        0.23        0.00      1.45 o
  -1   8   7       39.38       36.54      3.94 o
   0   8   7       30.04       30.58      3.75 o
   1   8   7       19.83       22.71      3.26 o
   2   8   7        7.68        3.59      2.21 o
   3   8   7       22.12       23.05      4.45 o
  -3   9   7       18.26        6.90      5.71 o
  -2   9   7        0.91       -0.75      1.74 o
  -1   9   7        4.66        3.97      1.79 o
   0   9   7       91.71       93.20      6.59 o
   0 -12   8        1.81       -0.12      1.36 o
   1 -12   8      119.43      106.71      6.85 o
  -4 -11   8       54.14       48.25      6.99 o
  -3 -11   8       30.19       24.29      5.15 o
  -2 -11   8       19.95       20.38      4.53 o
  -1 -11   8        0.05        3.28      5.15 o
   0 -11   8       73.78       75.23      5.61 o
   1 -11   8       13.17       19.08      5.86 o
   2 -11   8        7.06       11.30      3.45 o
   3 -11   8       37.31       32.60      5.35 o
   4 -11   8       34.63       36.27      5.71 o
  -5 -10   8      195.79      180.91     13.73 o
  -4 -10   8        2.19        0.60      1.98 o
  -3 -10   8        8.60        5.33      2.35 o
  -2 -10   8        2.59        2.77      1.81 o
  -1 -10   8       10.47        5.58      2.78 o
   0 -10   8      582.75      568.42     14.46 o
   1 -10   8      145.42      138.80      9.83 o
   2 -10   8       54.26       52.19      6.29 o
   3 -10   8       54.83       49.14      6.03 o
   4 -10   8       96.79      104.75      8.97 o
   5 -10   8        4.23        6.54      3.00 o
   6 -10   8       50.76       60.89      7.34 o
  -7  -9   8       13.41       17.10      4.17 o
  -6  -9   8       26.13       23.80      5.17 o
  -5  -9   8       41.84       41.90      6.47 o
  -4  -9   8        0.08        2.36      1.94 o
  -3  -9   8      108.49      117.96      9.98 o
  -2  -9   8        0.61        0.16      0.92 o
  -1  -9   8        3.03        6.63      2.33 o
   0  -9   8      141.21      147.92      9.51 o
   1  -9   8       81.35       72.14      6.63 o
   2  -9   8      426.43      415.06     15.99 o
   3  -9   8       57.61       51.29      5.76 o
   4  -9   8       46.40       46.13      5.62 o
   5  -9   8       13.71       12.15      3.15 o
   6  -9   8      132.13      127.96      9.98 o
   7  -9   8       11.27        8.27      2.81 o
  -8  -8   8        0.06        0.81      1.96 o
  -7  -8   8      112.59       92.53      9.89 o
  -6  -8   8       30.90       23.24      4.78 o
  -5  -8   8        6.52        3.03      2.37 o
  -4  -8   8        0.36        2.40      1.83 o
  -3  -8   8        0.30       -0.50      1.13 o
  -2  -8   8       37.41       42.95      3.53 o
  -1  -8   8        1.85        2.71      1.48 o
   0  -8   8      146.50      145.48      6.30 o
   1  -8   8       33.61       36.61      3.35 o
   2  -8   8      374.72      385.99     10.67 o
   3  -8   8       43.92       50.37      7.13 o
   4  -8   8        0.96        1.68      2.32 o
   5  -8   8       12.00       10.19      2.63 o
   6  -8   8      157.73      159.49     10.77 o
   7  -8   8      116.47      116.65      9.64 o
   8  -8   8        1.92        3.18      2.01 o
  -8  -7   8      377.69      386.28     19.88 o
  -7  -7   8        4.75        5.47      2.55 o
  -6  -7   8      111.36       85.66      8.73 o
  -5  -7   8        0.00       -0.11      0.76 o
  -4  -7   8       17.14       14.67      1.80 o
  -3  -7   8       97.12       97.92      3.77 o
  -2  -7   8        1.29        3.17      0.98 o
  -1  -7   8       54.02       53.20      3.59 o
   0  -7   8       11.79       13.49      1.56 o
   1  -7   8       47.11       44.71      3.33 o
   2  -7   8      954.00      939.10     15.64 o
   3  -7   8        7.58        8.59      1.77 o
   4  -7   8      855.15      852.28     17.63 o
   5  -7   8     1526.29     1509.15     38.36 o
   6  -7   8       81.99       73.77      5.31 o
   7  -7   8       16.94       18.98      2.91 o
   8  -7   8      171.83      164.65      8.65 o
  -9  -6   8        0.72        0.12      2.63 o
  -8  -6   8        0.00        1.82      2.72 o
  -7  -6   8      297.24      323.49     16.85 o
  -6  -6   8        1.34        2.68      2.54 o
  -5  -6   8       11.98       11.67      1.42 o
  -4  -6   8        8.04        5.10      0.66 o
  -3  -6   8       51.24       52.00      2.71 o
  -2  -6   8        5.36        6.23      1.27 o
  -1  -6   8       31.29       31.10      2.68 o
   0  -6   8      400.23      418.06      7.73 o
   1  -6   8      842.08      901.59     12.21 o
   2  -6   8       10.84        6.60      1.42 o
   3  -6   8      752.40      790.68     13.97 o
   4  -6   8      198.32      198.07      7.39 o
   5  -6   8      497.68      496.34      9.81 o
   6  -6   8      134.44      144.77      8.54 o
   7  -6   8      395.92      386.49     12.18 o
   8  -6   8        3.85        3.43      1.56 o
   9  -6   8       23.28       21.48      3.35 o
  -9  -5   8       50.50       55.25      7.44 o
  -8  -5   8      239.27      256.12     15.13 o
  -7  -5   8      124.70      122.85     10.07 o
  -6  -5   8      809.60      890.02     10.89 o
  -5  -5   8        0.77        1.33      0.58 o
  -4  -5   8       92.27      101.13      3.10 o
  -3  -5   8       16.51       16.02      2.10 o
  -2  -5   8        0.30        0.45      0.72 o
  -1  -5   8      345.40      363.65     13.36 o
   0  -5   8      525.95      535.45      8.09 o
   1  -5   8       84.42       87.87      3.42 o
   2  -5   8      126.25      137.95      8.18 o
   3  -5   8      343.24      354.56      8.78 o
   4  -5   8      844.67      846.28     11.41 o
   5  -5   8      420.53      441.16     10.37 o
   6  -5   8      174.91      166.72      7.55 o
   7  -5   8      171.20      189.73      9.52 o
   8  -5   8        5.61        6.95      1.93 o
   9  -5   8       51.89       58.72      8.63 o
 -10  -4   8        7.26       -0.22      1.97 o
  -9  -4   8       11.71       13.94      3.94 o
  -8  -4   8      157.34      123.23     10.23 o
  -7  -4   8        0.06       -0.18      0.44 o
  -6  -4   8      397.19      388.72      7.14 o
  -5  -4   8      100.13       92.17      3.54 o
  -4  -4   8      461.23      472.74      6.65 o
  -3  -4   8       45.42       45.08      2.24 o
  -2  -4   8      290.99      337.63      5.95 o
  -1  -4   8      151.46      148.13      5.63 o
   0  -4   8       12.79       11.36      1.13 o
   1  -4   8      347.36      387.57      6.44 o
   2  -4   8       19.45       16.00      1.47 o
   3  -4   8      190.94      193.72      4.72 o
   4  -4   8      212.76      228.27      5.62 o
   5  -4   8       55.24       55.62      3.06 o
   6  -4   8     1435.93     1465.28     16.71 o
   7  -4   8      129.93      123.27     10.22 o
   8  -4   8      181.92      181.29      8.42 o
   9  -4   8        9.82        5.94      1.87 o
 -10  -3   8        7.17        4.31      2.16 o
  -9  -3   8       26.14       30.89      5.13 o
  -8  -3   8       97.85      102.66      4.45 o
  -7  -3   8       42.39       36.58      2.75 o
  -6  -3   8      695.70      725.88     12.26 o
  -5  -3   8       22.22       22.31      1.84 o
  -4  -3   8     1029.62     1030.31     18.03 o
  -3  -3   8      306.12      298.83      5.58 o
  -2  -3   8       68.09       72.96      2.56 o
  -1  -3   8      562.18      570.04      7.00 o
   0  -3   8       40.68       42.38      2.24 o
   1  -3   8       46.65       46.32      2.26 o
   2  -3   8      466.63      477.27      7.07 o
   3  -3   8       52.31       50.32      4.77 o
   4  -3   8        4.82        7.15      1.04 o
   5  -3   8     1117.25     1153.93     27.90 o
   6  -3   8      171.12      168.44      5.57 o
   7  -3   8       78.76       73.30      4.98 o
   8  -3   8      400.26      422.62     12.61 o
   9  -3   8      222.37      241.35     10.15 o
 -10  -2   8        1.88       -0.29      1.77 o
  -9  -2   8       35.61       32.42      5.26 o
  -8  -2   8      148.35      141.28      5.83 o
  -7  -2   8       18.55       11.75      1.78 o
  -6  -2   8       39.37       39.14      2.47 o
  -5  -2   8      301.45      297.24      6.43 o
  -4  -2   8      803.72      792.67     11.26 o
  -3  -2   8        0.04        0.02      0.40 o
  -2  -2   8     1925.62     1847.98     40.55 o
  -1  -2   8      206.95      197.08      6.68 o
   0  -2   8       12.42        9.13      2.18 o
   1  -2   8        0.49        1.84      0.94 o
   2  -2   8       33.35       45.21      2.31 o
   3  -2   8      308.82      308.97      5.30 o
   4  -2   8      382.52      401.03      6.92 o
   5  -2   8      126.50      127.77      4.63 o
   6  -2   8     1372.04     1397.66     15.73 o
   7  -2   8      305.96      314.15     11.40 o
   8  -2   8      121.69      123.89      6.82 o
   9  -2   8       70.03       69.96      8.11 o
 -10  -1   8      103.00       88.69      8.54 o
  -9  -1   8       73.47       68.12      5.72 o
  -8  -1   8       34.43       30.90      2.51 o
  -7  -1   8      370.77      339.82      6.63 o
  -6  -1   8        5.21        4.27      0.75 o
  -5  -1   8        6.72        5.64      1.51 o
  -4  -1   8        7.12        6.51      1.08 o
  -3  -1   8       20.59       19.33      1.54 o
  -2  -1   8       50.28       47.45      3.83 o
  -1  -1   8        1.20        1.01      0.91 o
   0  -1   8      242.51      237.68      7.70 o
   1  -1   8       67.88       82.01      6.62 o
   2  -1   8      478.05      465.75      6.15 o
   3  -1   8        2.23        4.27      1.11 o
   4  -1   8      363.69      371.43      8.61 o
   5  -1   8     1520.10     1487.70     22.33 o
   6  -1   8      269.56      271.96      8.84 o
   7  -1   8      159.60      164.56     11.39 o
   8  -1   8       68.24       80.28      8.26 o
   9  -1   8       38.11       37.35      6.06 o
 -10   0   8       60.06       68.24      5.24 o
  -9   0   8       35.27       29.62      2.58 o
  -8   0   8       19.34       13.70      1.74 o
  -7   0   8      532.13      469.76      7.86 o
  -6   0   8      145.42      151.01      4.21 o
  -5   0   8       12.26       13.26      1.22 o
  -4   0   8        4.29        5.80      0.90 o
  -3   0   8      103.40       90.55      2.63 o
  -2   0   8      523.44      515.42      6.36 o
  -1   0   8        0.45        2.78      1.03 o
   0   0   8       75.40       70.43      4.33 o
   1   0   8      212.62      216.15      7.72 o
   2   0   8      114.64      113.07      3.33 o
   3   0   8       23.69       26.08      2.15 o
   4   0   8       34.91       34.37      2.74 o
   5   0   8      125.41      115.46      8.49 o
   6   0   8        4.98        7.68      2.40 o
   7   0   8       61.88       54.88      6.66 o
   8   0   8       79.53       74.44      7.99 o
   9   0   8        9.83        8.23      2.76 o
 -10   1   8       43.99       51.02      3.52 o
  -9   1   8      160.83      159.88      5.90 o
  -8   1   8      104.36       96.76      4.42 o
  -7   1   8       14.69       14.91      1.82 o
  -6   1   8       19.45       14.02      1.38 o
  -5   1   8       23.09       18.43      1.43 o
  -4   1   8       75.66       68.02      2.81 o
  -3   1   8       12.68       13.62      1.53 o
  -2   1   8        0.01       -0.02      0.98 o
  -1   1   8        1.75        1.48      0.52 o
   0   1   8       32.37       31.76      1.92 o
   1   1   8       25.69       30.27      1.95 o
   2   1   8      533.41      543.70     11.44 o
   3   1   8      140.25      138.45      5.19 o
   4   1   8      229.64      238.96      7.42 o
   5   1   8      646.99      637.21     13.00 o
   6   1   8       72.41       65.51      4.50 o
   7   1   8       87.60       96.78      8.87 o
   8   1   8        8.82        8.85      3.01 o
 -10   2   8       30.61       33.07      4.42 o
  -9   2   8      183.10      198.66      6.55 o
  -8   2   8      267.76      265.23      7.56 o
  -7   2   8      599.72      543.68     19.36 o
  -6   2   8       20.54       20.72      2.43 o
  -5   2   8       11.56        6.79      1.08 o
  -4   2   8       52.42       54.21      2.69 o
  -3   2   8       39.01       36.34      2.66 o
  -2   2   8      309.59      286.00      6.89 o
  -1   2   8      109.28      102.08      3.90 o
   0   2   8        2.18        1.87      0.60 o
   1   2   8      203.42      228.79      8.09 o
   2   2   8       68.23       71.03      4.04 o
   3   2   8      125.83      105.34      4.85 o
   4   2   8        1.06        2.18      1.00 o
   5   2   8       35.58       39.36      3.41 o
   6   2   8      205.64      225.79     13.13 o
   7   2   8        2.01        1.85      1.73 o
   8   2   8        0.39        1.91      1.38 o
  -9   3   8        2.82        6.07      1.89 o
  -8   3   8        3.37        5.97      1.27 o
  -7   3   8      136.89      134.34      4.87 o
  -6   3   8        8.13       10.28      1.41 o
  -5   3   8      261.37      228.87      5.12 o
  -4   3   8       15.88       19.47      5.14 o
  -3   3   8      101.04      103.43      4.84 o
  -2   3   8       19.48       18.61      3.23 o
  -1   3   8      186.92      163.57      4.74 o
   0   3   8      146.91      163.63      4.82 o
   1   3   8        5.55        3.75      1.86 o
   2   3   8        2.75        4.32      2.15 o
   3   3   8        7.04        5.04      1.32 o
   4   3   8      154.14      158.24      6.66 o
   5   3   8        7.98       13.03      3.26 o
   6   3   8       72.07       69.69      7.40 o
   7   3   8      103.82      129.00     10.40 o
   8   3   8        6.01       10.60      3.30 o
  -9   4   8       41.77       54.58      4.93 o
  -8   4   8      277.12      273.45     10.50 o
  -7   4   8        0.80       -1.54      1.54 o
  -6   4   8       24.77       23.39      1.89 o
  -5   4   8      107.40      101.08      3.87 o
  -4   4   8       44.86       40.95      3.53 o
  -3   4   8        0.66        0.65      0.72 o
  -2   4   8      579.30      590.09      9.47 o
  -1   4   8      317.05      329.33      7.22 o
   0   4   8       19.68       20.13      1.92 o
   1   4   8      135.92      124.58     11.11 o
   2   4   8       42.69       36.23      5.10 o
   3   4   8      123.43      116.73      5.80 o
   4   4   8      109.44       98.50      8.75 o
   5   4   8       27.56       31.14      5.04 o
   6   4   8        0.08        2.71      2.44 o
   7   4   8       50.62       58.20      7.03 o
  -8   5   8        5.90        2.82      1.50 o
  -7   5   8      102.26       99.03      6.37 o
  -6   5   8        0.89        0.75      1.17 o
  -5   5   8      114.79      101.77      5.96 o
  -4   5   8       32.85       28.30      3.07 o
  -3   5   8      529.26      530.39      9.11 o
  -2   5   8      141.96      143.07      5.15 o
  -1   5   8       22.48       21.96      2.04 o
   0   5   8        3.40        0.31      1.00 o
   1   5   8      226.99      205.97     12.79 o
   2   5   8        6.83        3.02      2.28 o
   3   5   8       18.00       15.38      3.66 o
   4   5   8      195.81      189.28     12.48 o
   5   5   8      199.61      200.78     12.92 o
   6   5   8       17.15       19.31      4.22 o
  -7   6   8      104.10      122.91      7.46 o
  -6   6   8       10.21        7.24      1.84 o
  -5   6   8       35.86       34.60      3.79 o
  -4   6   8        1.37        1.63      1.43 o
  -3   6   8        0.28       -1.21      1.36 o
  -2   6   8      167.22      181.69      8.11 o
  -1   6   8       86.34       95.38      5.65 o
   0   6   8       11.25       13.80      2.36 o
   1   6   8      607.96      637.13     18.57 o
   2   6   8        6.42       11.63      3.54 o
   3   6   8       47.15       34.06      5.46 o
   4   6   8        1.74        1.67      1.89 o
   5   6   8        1.95        0.90      1.54 o
  -6   7   8       32.67       37.01      4.22 o
  -5   7   8        1.52        0.11      1.36 o
  -4   7   8        4.21        2.95      3.57 o
  -3   7   8      247.60      264.80     13.83 o
  -2   7   8       76.50       73.70     11.61 o
  -1   7   8       17.79       13.92      3.58 o
   0   7   8      275.27      278.22     10.29 o
   1   7   8        2.43       -0.15      1.36 o
   2   7   8        9.77        6.74      2.54 o
   3   7   8       17.41       21.34      4.42 o
  -4   8   8       34.64       35.71      4.25 o
  -3   8   8        0.96        1.09      2.51 o
  -2   8   8       11.17        6.99      2.46 o
  -1   8   8      138.79      132.70      7.65 o
   0   8   8       12.29        7.01      4.32 o
   1   8   8       59.03       60.10      5.19 o
  -3 -11   9       18.58       23.54      5.13 o
  -2 -11   9       17.22        9.84      3.72 o
  -1 -11   9       16.88       12.61      2.67 o
   0 -11   9       15.36       13.46      2.52 o
   1 -11   9        0.05        0.35      1.02 o
   2 -11   9        7.26        9.03      2.98 o
   3 -11   9       39.85       34.87      5.44 o
  -5 -10   9      224.33      206.15     14.79 o
  -4 -10   9        1.83       -1.83      2.90 o
  -3 -10   9      115.79      121.51     10.86 o
  -2 -10   9       63.24       56.73      7.25 o
  -1 -10   9       10.05        6.60      1.79 o
   0 -10   9        4.77        6.12      1.62 o
   1 -10   9      133.67      136.66      9.63 o
   2 -10   9       18.69       23.14      4.25 o
   3 -10   9       69.90       63.04      6.80 o
   4 -10   9       46.24       52.90      6.30 o
   5 -10   9       51.86       66.61      7.41 o
  -6  -9   9       51.56       43.76      7.14 o
  -5  -9   9        8.93        7.08      2.75 o
  -4  -9   9      109.13      127.91     10.96 o
  -3  -9   9       83.38       81.91      8.60 o
  -2  -9   9      126.62      138.02     10.98 o
  -1  -9   9       49.30       50.48      4.24 o
   0  -9   9      149.88      151.13      9.34 o
   1  -9   9       85.24       83.93      5.26 o
   2  -9   9       91.39       95.31      9.82 o
   3  -9   9       89.04      103.44      6.11 o
   4  -9   9       68.98       70.87      6.90 o
   5  -9   9       17.84       18.96      3.90 o
   6  -9   9      104.73      106.93      9.24 o
  -7  -8   9       19.25       24.41      5.47 o
  -6  -8   9       71.37       72.71      8.54 o
  -5  -8   9        1.36        0.25      2.11 o
  -4  -8   9       14.25       21.48      4.65 o
  -3  -8   9      735.42      759.14     14.56 o
  -2  -8   9      287.15      289.31      7.39 o
  -1  -8   9       62.18       62.75      4.11 o
   0  -8   9       23.24       24.97      2.70 o
   1  -8   9      152.14      147.52      6.52 o
   2  -8   9      299.81      286.83      9.26 o
   3  -8   9       64.06       66.17      5.11 o
   4  -8   9        1.73        0.95      1.08 o
   5  -8   9        2.90        2.87      3.05 o
   6  -8   9      534.81      543.02     17.28 o
   7  -8   9        1.79        2.70      3.43 o
  -8  -7   9      259.61      265.71     16.75 o
  -7  -7   9        0.00        1.33      2.74 o
  -6  -7   9       17.87       15.71      3.65 o
  -5  -7   9       26.83       23.47      4.83 o
  -4  -7   9       30.50       28.92      2.07 o
  -3  -7   9      375.57      360.44      7.67 o
  -2  -7   9      138.09      133.00      5.98 o
  -1  -7   9       19.81       14.19      1.55 o
   0  -7   9        2.00        2.78      1.14 o
   1  -7   9      144.48      136.39      6.02 o
   2  -7   9       73.10       74.56      4.46 o
   3  -7   9       16.19       21.97      2.59 o
   4  -7   9       14.07       14.84      2.24 o
   5  -7   9      243.70      266.98     12.75 o
   6  -7   9       61.06       64.26      5.05 o
   7  -7   9      191.71      197.11      9.70 o
  -8  -6   9       58.64       58.52      7.72 o
  -7  -6   9        0.37       -0.45      1.99 o
  -6  -6   9       24.26       20.25      4.41 o
  -5  -6   9        1.13       -0.19      0.83 o
  -4  -6   9       23.83       23.26      1.63 o
  -3  -6   9      430.35      423.49      9.32 o
  -2  -6   9       27.44       21.95      2.26 o
  -1  -6   9       56.93       53.20      2.79 o
   0  -6   9       29.62       40.66      2.85 o
   1  -6   9        1.03        1.72      1.01 o
   2  -6   9       35.98       29.25      3.46 o
   3  -6   9      258.42      257.59     12.00 o
   4  -6   9      840.17      832.41     15.25 o
   5  -6   9      113.23      111.18      4.66 o
   6  -6   9      178.53      178.16      7.91 o
   7  -6   9       69.07       69.68      5.32 o
   8  -6   9        6.06        8.24      2.74 o
  -9  -5   9        1.59        1.73      2.17 o
  -8  -5   9      267.19      266.57     15.74 o
  -7  -5   9      398.39      374.46     17.97 o
  -6  -5   9     1361.88     1359.09     16.23 o
  -5  -5   9       59.87       62.28      3.14 o
  -4  -5   9        7.37       10.31      1.11 o
  -3  -5   9       74.96       68.22      2.96 o
  -2  -5   9       88.70       90.00      4.56 o
  -1  -5   9        4.49        7.39      1.05 o
   0  -5   9        0.28        0.26      0.52 o
   1  -5   9        1.41        1.15      1.45 o
   2  -5   9       75.38       86.32      4.07 o
   3  -5   9       61.66       60.68      7.25 o
   4  -5   9      175.76      172.29      5.13 o
   5  -5   9      846.12      859.70     12.29 o
   6  -5   9      371.62      387.12     11.31 o
   7  -5   9        2.45        2.59      1.37 o
   8  -5   9       88.89       88.26      8.47 o
  -9  -4   9       50.49       61.71      7.73 o
  -8  -4   9       24.56       16.22      3.95 o
  -7  -4   9        8.01        6.11      1.26 o
  -6  -4   9      346.30      337.96      7.23 o
  -5  -4   9       91.92       97.11      4.05 o
  -4  -4   9       15.71       14.84      1.41 o
  -3  -4   9      237.90      237.76      7.36 o
  -2  -4   9      265.21      262.66      5.27 o
  -1  -4   9       57.82       54.85      1.78 o
   0  -4   9        0.18        0.58      0.41 o
   1  -4   9      307.32      330.21      6.28 o
   2  -4   9      168.78      187.34      5.35 o
   3  -4   9        0.12        0.36      0.94 o
   4  -4   9      283.01      279.67      6.21 o
   5  -4   9     1072.01     1098.13     13.42 o
   6  -4   9      478.84      506.79     13.90 o
   7  -4   9       26.96       28.51      3.30 o
   8  -4   9        8.48        5.29      1.49 o
 -10  -3   9       73.82       78.77      8.76 o
  -9  -3   9       40.33       34.54      5.58 o
  -8  -3   9      123.89      119.58      9.14 o
  -7  -3   9       94.06       97.07      4.88 o
  -6  -3   9      578.85      551.90      9.41 o
  -5  -3   9       68.43       64.41      3.10 o
  -4  -3   9      424.58      441.77      9.50 o
  -3  -3   9      259.28      251.41      6.37 o
  -2  -3   9      159.56      164.25      3.57 o
  -1  -3   9       51.25       41.99      3.32 o
   0  -3   9       82.51       78.50      4.61 o
   1  -3   9      422.55      459.27     16.10 o
   2  -3   9      274.15      280.20      8.94 o
   3  -3   9       59.42       58.90      3.05 o
   4  -3   9      125.35      118.61      3.85 o
   5  -3   9      401.48      416.01      7.99 o
   6  -3   9      450.43      471.31      9.25 o
   7  -3   9       18.89       15.45      2.46 o
   8  -3   9      120.39      110.78      6.62 o
 -10  -2   9        0.02       -0.53      1.91 o
  -9  -2   9        6.34        1.67      1.69 o
  -8  -2   9      265.44      247.05      8.26 o
  -7  -2   9       28.81       31.97      3.34 o
  -6  -2   9        0.10       -0.33      0.80 o
  -5  -2   9       45.35       43.45      2.56 o
  -4  -2   9      582.22      558.81      9.51 o
  -3  -2   9      378.37      364.74      5.85 o
  -2  -2   9      209.68      199.19     10.49 o
  -1  -2   9       54.25       44.64      3.45 o
   0  -2   9        4.71        4.54      1.32 o
   1  -2   9      105.37      113.70      8.24 o
   2  -2   9        1.79        1.33      1.67 o
   3  -2   9      117.60      119.14      4.17 o
   4  -2   9       92.95       93.06      4.30 o
   5  -2   9      142.85      145.89      6.06 o
   6  -2   9      652.42      649.23     13.76 o
   7  -2   9       19.35       24.02      4.84 o
   8  -2   9      105.78      106.59     10.02 o
 -10  -1   9        0.74        1.92      2.11 o
  -9  -1   9        0.01        0.55      0.88 o
  -8  -1   9      195.36      206.12      9.44 o
  -7  -1   9      744.76      729.01     21.38 o
  -6  -1   9       77.41       88.68      3.85 o
  -5  -1   9       14.66       16.08      1.61 o
  -4  -1   9        4.10        3.61      1.23 o
  -3  -1   9      271.41      260.91      5.32 o
  -2  -1   9      115.81      116.15      5.59 o
  -1  -1   9        0.50        2.31      1.27 o
   0  -1   9       31.81       33.21      4.48 o
   1  -1   9       55.71       66.93      6.47 o
   2  -1   9       35.66       40.39      1.66 o
   3  -1   9        0.02       -0.29      0.59 o
   4  -1   9      674.00      675.72     16.04 o
   5  -1   9      339.92      342.85      9.23 o
   6  -1   9       11.59       13.29      2.10 o
   7  -1   9       84.17       86.25      8.68 o
   8  -1   9        2.65        4.51      2.80 o
 -10   0   9        0.26        0.38      1.23 o
  -9   0   9      354.61      333.68      8.59 o
  -8   0   9      219.41      206.71      6.53 o
  -7   0   9      236.69      230.20      5.62 o
  -6   0   9       11.52       11.89      1.28 o
  -5   0   9       38.81       38.21      2.25 o
  -4   0   9      355.82      360.64      6.05 o
  -3   0   9     2166.34     2121.48     40.39 o
  -2   0   9        5.75        4.59      2.25 o
  -1   0   9       47.12       54.73      5.70 o
   0   0   9       28.83       40.02      5.10 o
   1   0   9       48.78       54.00      5.81 o
   2   0   9       38.15       43.60      2.14 o
   3   0   9       67.48       66.83      3.33 o
   4   0   9        0.40       -0.46      0.68 o
   5   0   9      119.14      121.64      8.22 o
   6   0   9      339.59      350.67     16.94 o
   7   0   9       58.68       54.08      6.93 o
   8   0   9      230.14      264.43     15.62 o
  -9   1   9        1.05        0.48      0.98 o
  -8   1   9       18.00       11.42      1.66 o
  -7   1   9      486.29      474.45      9.53 o
  -6   1   9       30.73       20.42      1.67 o
  -5   1   9       55.93       67.80      3.10 o
  -4   1   9       97.96       87.79      4.76 o
  -3   1   9      100.18      102.32      4.00 o
  -2   1   9        1.06        1.84      1.97 o
  -1   1   9      386.16      373.45     16.38 o
   0   1   9      292.30      281.52      5.97 o
   1   1   9       26.57       28.08      1.28 o
   2   1   9        4.59        6.04      1.02 o
   3   1   9        2.05        2.90      0.93 o
   4   1   9        1.59        0.68      0.96 o
   5   1   9      256.96      270.19      8.66 o
   6   1   9       16.95       20.71      4.53 o
   7   1   9        7.68        7.60      2.76 o
   8   1   9        1.62        1.36      1.55 o
  -9   2   9       52.89       54.05      4.60 o
  -8   2   9      175.42      171.66      6.94 o
  -7   2   9      162.03      144.88      5.30 o
  -6   2   9       28.25       31.65      2.08 o
  -5   2   9      313.19      284.60      6.65 o
  -4   2   9      106.20      106.26      4.91 o
  -3   2   9      429.29      430.20     15.66 o
  -2   2   9      217.09      230.38      7.36 o
  -1   2   9      138.84      141.83      4.57 o
   0   2   9        0.10        0.29      0.49 o
   1   2   9       19.32       24.30      2.44 o
   2   2   9        1.37        1.58      1.27 o
   3   2   9        0.40       -0.76      1.10 o
   4   2   9      187.45      190.39      7.07 o
   5   2   9      105.83      103.93      9.23 o
   6   2   9       25.84       24.16      4.71 o
   7   2   9        8.08        4.59      2.39 o
  -9   3   9       17.20       20.88      3.06 o
  -8   3   9      217.49      219.71     15.33 o
  -7   3   9       15.52       18.16      2.17 o
  -6   3   9       74.40       77.68      5.09 o
  -5   3   9       60.26       67.37      4.44 o
  -4   3   9      866.81      858.47     14.81 o
  -3   3   9       94.52       83.22      4.41 o
  -2   3   9      174.93      170.82      5.02 o
  -1   3   9      528.38      507.21      8.57 o
   0   3   9       33.57       35.18      2.34 o
   1   3   9        9.91        5.43      1.68 o
   2   3   9      253.83      271.85      8.00 o
   3   3   9       94.31       97.33      5.09 o
   4   3   9       94.24       91.88      5.20 o
   5   3   9        1.30        2.79      2.63 o
   6   3   9      131.76      131.37     10.82 o
   7   3   9       39.66       35.49      5.77 o
  -8   4   9      254.36      266.21     10.52 o
  -7   4   9      185.94      201.41      8.77 o
  -6   4   9       49.28       47.58      4.14 o
  -5   4   9      313.21      314.10      8.67 o
  -4   4   9      104.18       99.97      4.06 o
  -3   4   9       80.96       77.44      3.76 o
  -2   4   9      235.98      245.02      6.39 o
  -1   4   9        5.96        7.10      1.26 o
   0   4   9        6.39        6.91      1.62 o
   1   4   9       10.12        7.72      1.38 o
   2   4   9       29.01       33.13      5.34 o
   3   4   9      118.58      130.31     10.46 o
   4   4   9        0.82        2.14      2.03 o
   5   4   9      120.89      123.13     10.56 o
   6   4   9      246.14      259.26     15.35 o
  -7   5   9      208.64      227.59      9.77 o
  -6   5   9        6.13        4.80      1.48 o
  -5   5   9        0.96       -0.09      1.45 o
  -4   5   9       49.74       57.77      6.48 o
  -3   5   9       26.17       25.01      4.66 o
  -2   5   9      154.66      159.43      7.04 o
  -1   5   9      381.95      384.18      8.54 o
   0   5   9       29.41       32.97      3.26 o
   1   5   9      113.81      118.32      6.06 o
   2   5   9        9.92       10.20      3.40 o
   3   5   9       40.55       41.60      6.13 o
   4   5   9       19.22       23.48      4.83 o
   5   5   9        8.23        8.61      3.36 o
  -6   6   9        4.00        2.51      2.05 o
  -5   6   9        0.35        0.20      1.96 o
  -4   6   9        3.28        3.31      1.56 o
  -3   6   9        2.55        3.80      1.68 o
  -2   6   9       19.71       23.62      3.02 o
  -1   6   9        6.31        8.93      2.01 o
   0   6   9       21.89       22.00      2.84 o
   1   6   9       20.66       17.02      3.43 o
   2   6   9        1.90       -0.96      2.65 o
   3   6   9       67.85       82.13      8.77 o
   4   6   9       53.54       50.82      7.12 o
  -4   7   9       90.11      101.33      6.65 o
  -3   7   9        2.67        3.16      1.31 o
  -2   7   9       46.68       51.50      4.57 o
  -1   7   9      178.37      198.27      8.92 o
   0   7   9       11.33        9.54      2.18 o
   1   7   9      325.62      359.85     12.03 o
   2   7   9        3.71       -1.06      3.34 o
  -2 -11  10        5.26        1.86      1.60 o
  -1 -11  10        8.09        6.89      2.01 o
   0 -11  10        0.21       -0.45      1.74 o
   1 -11  10      208.20      233.00     13.34 o
   2 -11  10        1.10       -0.04      1.40 o
  -4 -10  10        0.93       -2.79      3.46 o
  -3 -10  10      261.08      265.10     16.39 o
  -2 -10  10       26.30       19.94      2.90 o
  -1 -10  10        0.45       -0.93      1.27 o
   0 -10  10        1.10        0.25      1.66 o
   1 -10  10       26.69       28.79      4.44 o
   2 -10  10        0.66       -0.94      1.69 o
   3 -10  10       91.70       89.19      7.91 o
   4 -10  10       21.36       18.27      3.71 o
  -6  -9  10        2.80        4.68      2.55 o
  -5  -9  10        7.59        3.91      2.52 o
  -4  -9  10        7.09        5.44      2.78 o
  -3  -9  10       76.80       67.29      8.20 o
  -2  -9  10      274.59      312.87     16.89 o
  -1  -9  10       27.74       27.84      2.94 o
   0  -9  10        1.11        0.58      1.08 o
   1  -9  10      255.00      254.73     17.15 o
   2  -9  10        6.00        5.78      1.56 o
   3  -9  10      301.04      323.69     10.80 o
   4  -9  10       85.54       96.17      6.12 o
   5  -9  10       22.20       17.17      6.94 o
  -7  -8  10       49.00       53.74      8.02 o
  -6  -8  10        6.79        5.24      3.28 o
  -5  -8  10       71.37       71.95      8.43 o
  -4  -8  10        8.08        7.02      1.64 o
  -3  -8  10      161.32      143.44      6.97 o
  -2  -8  10       77.10       84.79      6.90 o
  -1  -8  10       43.42       42.12      3.43 o
   0  -8  10       68.96       64.84      4.26 o
   1  -8  10        3.01        2.38      1.15 o
   2  -8  10       83.08       88.37      5.20 o
   3  -8  10      182.91      181.37      7.69 o
   4  -8  10       25.66       23.58      5.48 o
   5  -8  10       41.31       33.56      3.69 o
   6  -8  10        4.49        3.68      1.57 o
  -7  -7  10        0.09       -0.49      2.30 o
  -6  -7  10        3.05       -0.15      1.95 o
  -5  -7  10      130.08      137.85      7.91 o
  -4  -7  10      270.94      267.16      6.94 o
  -3  -7  10        0.12        0.49      0.80 o
  -2  -7  10      320.72      336.15      9.44 o
  -1  -7  10       22.83       21.87      2.32 o
   0  -7  10       44.63       44.68      7.87 o
   1  -7  10        2.72        2.44      0.96 o
   2  -7  10        1.81        1.65      1.09 o
   3  -7  10        8.06        7.18      1.48 o
   4  -7  10       11.15        8.20      1.79 o
   5  -7  10        2.29        6.70      1.73 o
   6  -7  10      352.50      370.36     11.94 o
   7  -7  10       16.12       13.89      2.53 o
  -8  -6  10      445.54      496.70     22.67 o
  -7  -6  10       98.56      105.49     10.30 o
  -6  -6  10       64.79       67.55      7.92 o
  -5  -6  10       82.23       84.91      4.14 o
  -4  -6  10      301.87      285.56      5.88 o
  -3  -6  10      405.73      434.94      7.97 o
  -2  -6  10       71.29       69.77      4.31 o
  -1  -6  10       44.50       39.23      2.81 o
   0  -6  10      165.78      166.02     12.08 o
   1  -6  10      113.23      109.57      4.75 o
   2  -6  10      140.90      129.08      7.48 o
   3  -6  10       30.18       27.40      2.68 o
   4  -6  10      117.61      111.15      5.98 o
   5  -6  10       90.29       89.98      5.38 o
   6  -6  10      230.24      226.27      9.02 o
   7  -6  10       44.89       51.85      4.67 o
  -8  -5  10       53.08       65.21      8.12 o
  -7  -5  10      110.72       90.10      9.16 o
  -6  -5  10      207.48      203.79      7.13 o
  -5  -5  10      381.20      387.87      8.02 o
  -4  -5  10        6.05        4.59      0.89 o
  -3  -5  10       41.57       43.30      2.44 o
  -2  -5  10       60.10       56.38      2.68 o
  -1  -5  10       42.16       33.90      2.28 o
   0  -5  10       52.70       45.75      2.57 o
   1  -5  10       73.94       57.77      2.99 o
   2  -5  10        3.51        5.44      3.34 o
   3  -5  10      222.78      228.93      8.31 o
   4  -5  10       75.84       70.88      4.25 o
   5  -5  10      179.79      185.33      9.95 o
   6  -5  10      127.27      128.03      6.60 o
   7  -5  10        8.35        5.24      1.65 o
   8  -5  10       40.67       53.50      4.78 o
  -9  -4  10        9.84       10.49      3.53 o
  -8  -4  10       16.30       18.56      4.69 o
  -7  -4  10      115.62      125.42      5.68 o
  -6  -4  10      302.30      318.66      7.37 o
  -5  -4  10        5.74        5.74      1.08 o
  -4  -4  10      160.86      167.68      4.73 o
  -3  -4  10     1009.23     1001.76     11.53 o
  -2  -4  10        0.94        0.89      0.53 o
  -1  -4  10        3.12        3.38      0.50 o
   0  -4  10        3.86        4.04      1.81 o
   1  -4  10       22.06       16.96      1.35 o
   2  -4  10        4.12        4.22      0.82 o
   3  -4  10      237.28      249.80      6.76 o
   4  -4  10        7.98        7.18      1.07 o
   5  -4  10      127.36      133.87      4.64 o
   6  -4  10      491.38      483.36     13.98 o
   7  -4  10        0.09        1.59      2.44 o
   8  -4  10        0.08        1.56      1.33 o
  -9  -3  10       12.83       17.93      4.02 o
  -8  -3  10        2.00       -0.94      2.40 o
  -7  -3  10      166.19      159.63      6.77 o
  -6  -3  10      350.40      343.65      7.66 o
  -5  -3  10      331.54      335.10      7.22 o
  -4  -3  10     3113.64     3130.58     62.79 o
  -3  -3  10       78.46       80.78      3.69 o
  -2  -3  10     2128.36     2143.67     32.96 o
  -1  -3  10       90.35       92.10      7.26 o
   0  -3  10        7.00        7.24      2.52 o
   1  -3  10       48.49       41.54      5.26 o
   2  -3  10       35.42       30.96      4.65 o
   3  -3  10       77.15       81.11      7.80 o
   4  -3  10       37.96       33.44      2.00 o
   5  -3  10       39.10       43.45      3.10 o
   6  -3  10      118.07      128.80      6.31 o
   7  -3  10       48.25       55.97      4.49 o
   8  -3  10       68.90       59.89      8.01 o
  -9  -2  10       22.47       28.06      5.15 o
  -8  -2  10       57.09       46.34      4.02 o
  -7  -2  10       52.62       54.00      4.07 o
  -6  -2  10       75.70       71.79      3.54 o
  -5  -2  10       39.86       36.21      2.40 o
  -4  -2  10     1631.28     1648.48     29.50 o
  -3  -2  10       96.61       92.84      5.33 o
  -2  -2  10       72.11       71.45      6.53 o
  -1  -2  10       72.87       65.59      6.33 o
   0  -2  10       47.57       53.18      5.82 o
   1  -2  10        9.18        8.05      2.66 o
   2  -2  10       32.72       23.03      3.98 o
   3  -2  10       66.04       60.37      2.77 o
   4  -2  10       88.26       89.68      4.17 o
   5  -2  10        3.37        4.95      2.40 o
   6  -2  10        4.07        8.03      3.12 o
   7  -2  10      371.70      372.21     18.91 o
   8  -2  10       23.90       28.87      5.87 o
  -9  -1  10      113.22      124.55     10.03 o
  -8  -1  10       65.14       64.73      4.68 o
  -7  -1  10       16.04       12.75      2.68 o
  -6  -1  10        3.45        2.17      0.89 o
  -5  -1  10      505.12      520.70     12.44 o
  -4  -1  10     1742.14     1736.28     45.55 o
  -3  -1  10       44.87       46.22      5.42 o
  -2  -1  10     6072.50     5921.03     60.03 o
  -1  -1  10      891.73      866.73     23.25 o
   0  -1  10      201.31      198.97     11.38 o
   1  -1  10       84.69       70.29      6.93 o
   2  -1  10        0.04       -0.46      1.57 o
   3  -1  10       24.21       26.48      1.87 o
   4  -1  10       68.77       73.03      3.75 o
   5  -1  10       31.23       28.47      5.14 o
   6  -1  10      130.51      140.65     11.30 o
   7  -1  10      217.07      233.67     14.94 o
   8  -1  10      213.14      218.92     14.93 o
  -9   0  10       14.78       14.32      1.97 o
  -8   0  10       11.32       14.28      1.84 o
  -7   0  10       79.40       82.44      4.07 o
  -6   0  10       38.54       46.68      2.45 o
  -5   0  10       91.19       85.39      3.31 o
  -4   0  10      291.42      301.46      9.76 o
  -3   0  10      685.48      649.94     20.31 o
  -2   0  10      639.89      630.75     20.21 o
  -1   0  10      108.25      106.60      8.39 o
   0   0  10       48.59       54.29      6.31 o
   1   0  10      144.95      138.28      9.89 o
   2   0  10       54.12       52.68      1.25 o
   3   0  10      109.27      122.79      4.78 o
   4   0  10       22.42       21.38      2.16 o
   5   0  10       18.07       20.91      4.63 o
   6   0  10       24.07       19.44      4.62 o
   7   0  10       67.12       69.78      8.40 o
  -9   1  10       10.25        2.53      1.15 o
  -8   1  10       37.30       35.20      2.83 o
  -7   1  10      198.26      185.05      6.11 o
  -6   1  10      201.69      210.78      5.19 o
  -5   1  10      154.57      145.87      5.15 o
  -4   1  10       20.22       24.10      2.25 o
  -3   1  10        3.40        4.91      1.84 o
  -2   1  10      454.96      451.02     10.23 o
  -1   1  10       15.11       22.86      4.31 o
   0   1  10      523.77      551.50     19.88 o
   1   1  10      794.41      735.10     18.50 o
   2   1  10       13.35       11.41      1.25 o
   3   1  10      150.16      151.95      5.80 o
   4   1  10       22.85       25.95      4.88 o
   5   1  10       20.00       18.34      4.22 o
   6   1  10        1.67        2.86      2.06 o
   7   1  10        1.82        4.26      2.92 o
  -8   2  10        6.60        3.24      1.28 o
  -7   2  10        9.36        9.77      2.45 o
  -6   2  10      177.37      175.92      5.77 o
  -5   2  10      154.54      138.39      6.03 o
  -4   2  10       46.87       43.26      3.21 o
  -3   2  10      982.20      973.33     13.50 o
  -2   2  10      552.18      575.63      9.39 o
  -1   2  10      284.25      292.47      6.17 o
   0   2  10      157.15      159.45      4.29 o
   1   2  10       24.55       26.18      1.52 o
   2   2  10       43.61       55.14      3.26 o
   3   2  10      517.20      531.62     21.04 o
   4   2  10      287.53      299.59     16.12 o
   5   2  10        9.34       16.15      4.57 o
   6   2  10        0.05       -0.16      1.85 o
  -8   3  10       49.19       53.71      4.70 o
  -7   3  10        3.23        3.88      1.60 o
  -6   3  10       29.33       27.22      2.32 o
  -5   3  10      280.93      304.16     10.17 o
  -4   3  10      126.70      142.69      6.12 o
  -3   3  10       47.98       48.11      3.41 o
  -2   3  10       39.15       42.94      2.56 o
  -1   3  10       22.76       19.14      2.10 o
   0   3  10        0.39        0.67      0.90 o
   1   3  10      228.84      231.20      8.68 o
   2   3  10       32.32       39.11      5.87 o
   3   3  10      140.74      146.96     11.42 o
   4   3  10       10.40        9.22      3.14 o
   5   3  10       10.13        7.77      3.05 o
   6   3  10        3.60        4.92      2.78 o
  -7   4  10       11.49       11.69      3.99 o
  -6   4  10        4.33        3.56      1.67 o
  -5   4  10      143.97      132.04      6.64 o
  -4   4  10      139.16      154.45      8.24 o
  -3   4  10        3.11        5.28      1.37 o
  -2   4  10       66.74       65.57      4.21 o
  -1   4  10        0.01        0.05      0.87 o
   0   4  10      328.93      345.93      9.71 o
   1   4  10       60.48       63.07      4.13 o
   2   4  10       82.76       82.96      8.71 o
   3   4  10        6.91        2.88      2.69 o
   4   4  10       44.68       44.92      6.64 o
   5   4  10        4.29        3.63      2.45 o
  -6   5  10        1.91        0.55      1.40 o
  -5   5  10       50.12       60.89      7.61 o
  -4   5  10        5.22        1.53      1.85 o
  -3   5  10        4.21        3.74      1.69 o
  -2   5  10        2.79        1.60      1.17 o
  -1   5  10       22.23       24.10      2.79 o
   0   5  10       39.15       43.80      3.73 o
   1   5  10        1.04        2.00      1.05 o
   2   5  10       23.11       24.55      2.92 o
   3   5  10        6.24        9.71      3.62 o
   4   5  10       91.38       86.44      9.38 o
  -4   6  10      226.55      226.33      9.41 o
  -3   6  10      129.88      134.21      7.12 o
  -2   6  10       94.26      106.14      9.29 o
  -1   6  10        0.26        1.45      1.77 o
   0   6  10       18.01       19.36      2.64 o
   1   6  10        0.78        0.80      2.27 o
   2   6  10       90.61       85.82      9.47 o
  -3 -10  11       62.19       67.08      8.65 o
  -2 -10  11       35.41       34.97      3.91 o
  -1 -10  11       28.72       27.82      3.47 o
   0 -10  11       86.18       90.16      7.61 o
   1 -10  11        9.67       11.85      2.96 o
   2 -10  11       11.57       11.37      2.33 o
   3 -10  11      145.05      171.29      8.31 o
  -5  -9  11      437.65      488.25     23.25 o
  -4  -9  11        8.88        5.40      3.18 o
  -3  -9  11        6.57        6.19      2.01 o
  -2  -9  11      129.59      137.45      5.65 o
  -1  -9  11        0.62        0.72      1.02 o
   0  -9  11       17.51       15.77      2.26 o
   1  -9  11      322.63      328.74     10.30 o
   2  -9  11        0.61       -0.18      1.34 o
   3  -9  11       30.22       31.02      3.38 o
   4  -9  11       12.10       17.37      3.08 o
  -6  -8  11       67.67       68.02      8.76 o
  -5  -8  11       11.04       14.56      4.15 o
  -4  -8  11      149.02      141.99      7.53 o
  -3  -8  11        0.66        2.11      1.49 o
  -2  -8  11      177.21      174.39      6.83 o
  -1  -8  11      139.04      133.34      8.45 o
   0  -8  11       30.17       30.82      2.97 o
   1  -8  11       25.13       25.46      2.72 o
   2  -8  11       31.13       28.09      2.98 o
   3  -8  11      339.46      375.63     11.55 o
   4  -8  11        0.82        0.40      1.06 o
   5  -8  11        0.48       -0.11      1.25 o
  -7  -7  11        0.05        6.83      3.30 o
  -6  -7  11       96.50       95.63     10.16 o
  -5  -7  11        5.26        3.93      2.28 o
  -4  -7  11        0.04        1.59      1.12 o
  -3  -7  11       92.59       90.51      7.04 o
  -2  -7  11     1466.57     1462.28     28.65 o
  -1  -7  11      132.94      132.61      5.52 o
   0  -7  11       59.55       60.41      3.77 o
   1  -7  11       19.86       18.19      3.94 o
   2  -7  11       10.76       10.81      3.15 o
   3  -7  11       26.08       22.42      2.61 o
   4  -7  11       11.82       11.14      2.00 o
   5  -7  11      200.96      218.26      8.71 o
   6  -7  11       44.37       55.66      4.73 o
  -7  -6  11       39.40       30.96      5.98 o
  -6  -6  11       25.16       20.63      4.63 o
  -5  -6  11        1.44        1.10      0.96 o
  -4  -6  11        0.76        0.04      1.30 o
  -3  -6  11      494.92      494.69      8.64 o
  -2  -6  11      234.61      230.02      5.17 o
  -1  -6  11      860.31      836.70     12.31 o
   0  -6  11       20.20       21.02      2.00 o
   1  -6  11      115.18      105.41      5.06 o
   2  -6  11        0.31        0.41      0.67 o
   3  -6  11        8.58        8.18      1.72 o
   4  -6  11       43.86       47.25      3.73 o
   5  -6  11        9.49       11.45      2.97 o
   6  -6  11       41.62       39.12      3.85 o
  -8  -5  11        4.20       -1.59      3.79 o
  -7  -5  11       27.12       29.00      5.52 o
  -6  -5  11       55.23       51.69      5.03 o
  -5  -5  11       39.86       43.77      3.79 o
  -4  -5  11       18.28       17.70      1.62 o
  -3  -5  11      829.03      858.85     15.36 o
  -2  -5  11      114.24      114.77      3.05 o
  -1  -5  11        5.32        5.06      1.08 o
   0  -5  11        1.72        2.63      0.64 o
   1  -5  11      145.52      127.64      3.84 o
   2  -5  11       85.77       75.93      3.43 o
   3  -5  11       14.22       16.97      1.98 o
   4  -5  11       62.52       70.54      4.23 o
   5  -5  11        1.73        2.99      1.06 o
   6  -5  11       40.24       56.77      4.41 o
   7  -5  11        0.16        2.05      1.71 o
  -8  -4  11        3.10        0.21      2.46 o
  -7  -4  11       29.16       22.37      4.71 o
  -6  -4  11      156.94      160.51      7.10 o
  -5  -4  11      138.43      142.17     14.81 o
  -4  -4  11       26.86       24.20      1.82 o
  -3  -4  11      462.87      470.16      7.79 o
  -2  -4  11      163.28      159.97      9.83 o
  -1  -4  11      296.54      290.78     13.52 o
   0  -4  11       56.21       48.59      5.81 o
   1  -4  11        0.23        1.39      1.71 o
   2  -4  11       19.62       13.38      3.43 o
   3  -4  11      334.39      327.62      7.36 o
   4  -4  11      115.83      106.74      4.75 o
   5  -4  11        0.03       -3.35      3.70 o
   6  -4  11       50.77       51.60      4.42 o
   7  -4  11       33.00       34.15      5.95 o
  -8  -3  11       41.67       30.43      5.37 o
  -7  -3  11       17.55       21.19      2.71 o
  -6  -3  11        9.61        9.01      1.90 o
  -5  -3  11       30.07       30.75      2.73 o
  -4  -3  11        0.07        0.08      0.68 o
  -3  -3  11     1972.41     1985.96     34.68 o
  -2  -3  11      148.70      151.98      9.86 o
  -1  -3  11       33.84       39.63      5.30 o
   0  -3  11       71.05       69.19      6.98 o
   1  -3  11       11.31        7.18      2.64 o
   2  -3  11       10.38        7.91      2.50 o
   3  -3  11      212.20      214.32     13.22 o
   4  -3  11       90.92       81.26      8.49 o
   5  -3  11       21.62       23.65      5.09 o
   6  -3  11       81.90       87.68      9.45 o
   7  -3  11      151.77      144.52     12.34 o
  -8  -2  11        0.60        1.62      1.16 o
  -7  -2  11       15.64       14.79      2.36 o
  -6  -2  11        0.40        4.39      2.29 o
  -5  -2  11        0.03        0.43      1.31 o
  -4  -2  11       13.30       11.13      1.24 o
  -3  -2  11       76.46       76.72      7.11 o
  -2  -2  11       19.45       15.75      3.24 o
  -1  -2  11       15.94        8.49      2.65 o
   0  -2  11        3.67        0.94      1.86 o
   1  -2  11        1.87       -0.31      1.84 o
   2  -2  11      100.67       86.64      8.18 o
   3  -2  11      159.03      142.73     10.77 o
   4  -2  11        2.82        6.28      2.70 o
   5  -2  11        1.48        3.03      2.96 o
   6  -2  11       93.11       91.97      9.50 o
   7  -2  11      101.08      111.56     10.83 o
  -8  -1  11       30.29       32.00      3.46 o
  -7  -1  11       13.59       10.20      2.05 o
  -6  -1  11       31.82       26.02      3.08 o
  -5  -1  11      122.39      114.94      8.67 o
  -4  -1  11      152.63      156.74      4.38 o
  -3  -1  11       10.26       15.55      3.66 o
  -2  -1  11        1.58        3.87      1.98 o
  -1  -1  11      100.26       99.46      8.47 o
   0  -1  11      573.59      545.74     19.94 o
   1  -1  11       49.06       45.39      6.07 o
   2  -1  11        4.34        6.91      2.67 o
   3  -1  11       14.62       13.46      3.65 o
   4  -1  11       50.83       61.65      7.46 o
   5  -1  11        0.01        3.83      2.77 o
   6  -1  11       10.95        5.67      2.88 o
   7  -1  11       28.13       34.71      6.37 o
  -8   0  11        0.05        0.33      1.00 o
  -7   0  11       17.25       14.40      2.40 o
  -6   0  11        4.60        4.62      1.53 o
  -5   0  11        2.10        1.62      1.72 o
  -4   0  11      630.36      611.33     20.87 o
  -3   0  11       97.39       97.76      8.56 o
  -2   0  11        5.94        4.82      2.36 o
  -1   0  11        1.51        2.34      2.00 o
   0   0  11       16.37       15.71      3.67 o
   1   0  11      145.13      143.79     10.72 o
   2   0  11      339.18      302.87     15.77 o
   3   0  11       16.61        7.57      3.07 o
   4   0  11        5.12        0.58      1.72 o
   5   0  11        0.08       -0.52      2.81 o
   6   0  11        3.06       -0.81      1.71 o
  -8   1  11        5.54        0.64      1.15 o
  -7   1  11       87.92       76.32      4.00 o
  -6   1  11      106.33       99.77      4.35 o
  -5   1  11       41.67       41.90      7.14 o
  -4   1  11       16.47       19.04      3.25 o
  -3   1  11      632.55      595.43      7.63 o
  -2   1  11       54.89       49.80      6.43 o
  -1   1  11      369.93      358.56     16.84 o
   0   1  11     1047.47     1020.15     28.69 o
   1   1  11       17.52       22.48      4.49 o
   2   1  11      188.27      185.65     12.72 o
   3   1  11       10.99       13.65      3.84 o
   4   1  11        0.80        4.90      2.76 o
   5   1  11       23.60       26.53      5.12 o
   6   1  11       81.06       99.41     10.16 o
  -7   2  11       65.80       73.62      8.23 o
  -6   2  11        5.48        8.01      1.88 o
  -5   2  11        0.00       -0.69      1.20 o
  -4   2  11        6.15        5.50      1.25 o
  -3   2  11       34.27       36.76      2.95 o
  -2   2  11        8.84       10.34      3.52 o
  -1   2  11       54.41       56.51      7.09 o
   0   2  11       89.00       88.39      8.82 o
   1   2  11        2.90       -0.01      1.72 o
   2   2  11        1.37        6.62      3.43 o
   3   2  11       10.95       14.92      4.04 o
   4   2  11      149.36      119.76     10.84 o
   5   2  11       77.42       70.41      8.58 o
  -7   3  11       22.97       17.37      4.45 o
  -6   3  11      119.57      112.20     10.47 o
  -5   3  11       50.00       38.25      6.20 o
  -4   3  11       13.42       24.46      5.18 o
  -3   3  11      224.05      215.94     14.21 o
  -2   3  11        2.43        2.53      1.61 o
  -1   3  11       76.78       76.58      8.53 o
   0   3  11       42.18       28.59      5.39 o
   1   3  11      127.59      107.46     10.08 o
   2   3  11      178.59      180.91     13.14 o
   3   3  11       56.90       62.71      8.04 o
   4   3  11        6.26       10.07      3.50 o
  -6   4  11       31.93       33.74      5.92 o
  -5   4  11       46.09       37.07      6.44 o
  -4   4  11       87.24       88.75      9.53 o
  -3   4  11      145.06      163.67     12.93 o
  -2   4  11      243.75      221.66     14.98 o
  -1   4  11       18.43       22.82      4.79 o
   0   4  11      103.91      117.02     10.67 o
   1   4  11       90.98      114.65     10.68 o
   2   4  11        2.17        1.24      1.94 o
   3   4  11       39.77       37.55      6.39 o
  -4   5  11        9.03        7.84      3.48 o
  -3   5  11       16.97       19.64      4.75 o
  -2   5  11        3.15        8.77      3.43 o
  -1   5  11        2.12       -2.84      2.84 o
   0   5  11       31.72       47.14      7.19 o
   1   5  11       12.65       23.13      4.92 o
   2   5  11        1.29       -1.38      2.08 o
  -3  -9  12      274.24      249.62     16.48 o
  -2  -9  12       21.05       18.06      3.51 o
  -1  -9  12       11.08       13.03      3.36 o
   0  -9  12      132.00      128.76     10.28 o
   1  -9  12        6.35        6.48      2.82 o
   2  -9  12        7.91       11.28      3.68 o
   3  -9  12       87.43       83.90      9.26 o
  -5  -8  12      107.60      115.52     11.50 o
  -4  -8  12       74.97       77.65      9.22 o
  -3  -8  12        0.56        1.20      1.44 o
  -2  -8  12        9.81       12.52      1.95 o
  -1  -8  12        0.88        0.77      0.94 o
   0  -8  12       31.84       28.53      4.95 o
   1  -8  12      156.79      161.90     11.74 o
   2  -8  12      243.41      257.16     15.29 o
   3  -8  12       32.09       30.71      5.48 o
   4  -8  12       28.63       30.07      5.97 o
  -6  -7  12       19.10       15.02      4.69 o
  -5  -7  12      100.10      108.76     10.87 o
  -4  -7  12        2.74        0.97      2.17 o
  -3  -7  12      507.52      482.50     17.28 o
  -2  -7  12       57.96       57.20      6.66 o
  -1  -7  12      203.50      183.45      6.24 o
   0  -7  12        1.81        1.35      1.79 o
   1  -7  12       46.61       41.47      5.94 o
   2  -7  12      100.80      107.88      9.83 o
   3  -7  12        9.80        9.58      3.65 o
   4  -7  12        2.47        2.68      2.51 o
   5  -7  12        4.01        5.89      2.53 o
  -6  -6  12       26.44       43.16      6.95 o
  -5  -6  12       77.16       85.68      5.47 o
  -4  -6  12      305.45      296.89     13.10 o
  -3  -6  12       58.13       59.63      6.23 o
  -2  -6  12      279.58      294.54      7.03 o
  -1  -6  12       62.28       57.52      6.50 o
   0  -6  12       55.28       53.82      6.45 o
   1  -6  12       67.52       54.46      6.81 o
   2  -6  12      419.75      396.54     18.46 o
   3  -6  12       20.13       16.43      4.26 o
   4  -6  12       35.70       29.17      5.52 o
   5  -6  12      115.07      121.53     11.32 o
  -7  -5  12        7.59       12.13      4.29 o
  -6  -5  12      142.90      151.25     12.29 o
  -5  -5  12      134.01      129.22      6.77 o
  -4  -5  12       20.24       13.25      3.13 o
  -3  -5  12        6.93       13.87      3.03 o
  -2  -5  12      273.87      279.63     13.66 o
  -1  -5  12       26.43       24.53      4.39 o
   0  -5  12      238.96      238.54     13.60 o
   1  -5  12       31.29       20.03      4.25 o
   2  -5  12      325.11      313.28     16.36 o
   3  -5  12       21.73       26.05      5.31 o
   4  -5  12       10.54        8.09      3.12 o
   5  -5  12       16.51       11.56      3.68 o
   6  -5  12       30.95       31.86      6.00 o
  -7  -4  12       18.57       11.40      3.82 o
  -6  -4  12       32.83       34.08      3.60 o
  -5  -4  12       10.98        8.63      2.00 o
  -4  -4  12       10.67        9.62      2.66 o
  -3  -4  12       68.49       63.96      6.47 o
  -2  -4  12      379.75      374.15     15.96 o
  -1  -4  12      284.63      276.64     14.14 o
   0  -4  12       82.45       71.63      7.44 o
   1  -4  12     1357.61     1271.27     31.90 o
   2  -4  12       28.26       35.82      5.83 o
   3  -4  12      181.67      167.90     12.44 o
   4  -4  12      167.99      170.54     12.79 o
   5  -4  12        0.07        1.21      1.87 o
   6  -4  12       66.87       68.54      8.65 o
  -7  -3  12       14.35       10.80      2.07 o
  -6  -3  12       98.29       93.89      5.91 o
  -5  -3  12       10.55        9.10      2.62 o
  -4  -3  12        3.12        3.64      1.94 o
  -3  -3  12      762.58      772.38     23.06 o
  -2  -3  12      150.09      152.01     10.51 o
  -1  -3  12       19.60       17.82      3.74 o
   0  -3  12       14.81       11.40      3.10 o
   1  -3  12       61.22       64.87      7.32 o
   2  -3  12        6.42        2.61      2.11 o
   3  -3  12      112.60       87.69      8.87 o
   4  -3  12       24.90       26.64      5.24 o
   5  -3  12       55.48       51.39      7.49 o
   6  -3  12        0.02        1.07      2.14 o
  -7  -2  12        2.39        0.28      1.03 o
  -6  -2  12        0.13       -0.18      1.33 o
  -5  -2  12        6.10        6.41      2.33 o
  -4  -2  12      546.01      541.53     19.46 o
  -3  -2  12       83.15       92.05      8.19 o
  -2  -2  12      340.69      282.69     14.50 o
  -1  -2  12       26.08       22.19      4.11 o
   0  -2  12        0.68        3.25      2.39 o
   1  -2  12      595.83      499.90     20.19 o
   2  -2  12       65.31       65.08      7.61 o
   3  -2  12       30.82       18.73      4.11 o
   4  -2  12       94.25       84.04      9.04 o
   5  -2  12       61.28       62.56      8.08 o
   6  -2  12      128.40      124.57     11.68 o
  -7  -1  12        2.02       -1.56      1.56 o
  -6  -1  12       24.07       20.22      3.60 o
  -5  -1  12      102.47      112.85      9.18 o
  -4  -1  12       52.96       55.52      6.54 o
  -3  -1  12      520.65      510.65     19.80 o
  -2  -1  12        4.04        4.72      2.31 o
  -1  -1  12      130.45       97.58      8.74 o
   0  -1  12       14.59        8.92      3.02 o
   1  -1  12       59.94       78.52      8.22 o
   2  -1  12       10.14        8.30      3.37 o
   3  -1  12      142.83      116.56     10.43 o
   4  -1  12        1.85        0.70      1.75 o
   5  -1  12        9.75       14.91      4.31 o
  -7   0  12       44.06       53.21      4.61 o
  -6   0  12       13.85       10.24      2.19 o
  -5   0  12        9.93        7.15      2.62 o
  -4   0  12       73.15       71.57      7.59 o
  -3   0  12      115.12       96.24      9.00 o
  -2   0  12      485.82      482.69     19.96 o
  -1   0  12       25.01       26.83      5.15 o
   0   0  12       83.17       86.52      8.67 o
   1   0  12      137.81      163.50     12.02 o
   2   0  12       95.63       83.37      8.79 o
   3   0  12        0.02        0.64      1.91 o
   4   0  12       43.36       34.53      6.08 o
   5   0  12       11.79       11.76      4.02 o
  -7   1  12       14.68        9.68      2.30 o
  -6   1  12       48.96       53.80      4.62 o
  -5   1  12        6.64        7.10      2.88 o
  -4   1  12       20.43       21.20      4.67 o
  -3   1  12       12.53       13.93      3.82 o
  -2   1  12      249.34      244.93     14.62 o
  -1   1  12       26.32       37.99      6.32 o
   0   1  12        6.20       22.39      4.60 o
   1   1  12      106.31      120.47     10.64 o
   2   1  12      110.12      121.39     10.90 o
   3   1  12       61.38       64.43      8.12 o
   4   1  12        5.40        6.01      2.99 o
   5   1  12        7.30       10.99      3.55 o
  -6   2  12        0.31       -3.36      3.36 o
  -5   2  12       42.34       56.39      7.44 o
  -4   2  12       43.05       44.85      6.78 o
  -3   2  12        0.60       -0.24      2.13 o
  -2   2  12        0.31       -1.94      1.94 o
  -1   2  12       57.50       53.20      7.11 o
   0   2  12        1.23        0.23      1.55 o
   1   2  12       70.11       71.95      8.55 o
   2   2  12      146.14      127.50     11.15 o
   3   2  12        0.00       -3.03      3.03 o
   4   2  12        1.25       -0.14      2.48 o
  -5   3  12       40.23       46.32      7.11 o
  -4   3  12      188.68      180.62     13.67 o
  -3   3  12      115.37      116.64     10.89 o
  -2   3  12       15.79       14.21      4.07 o
  -1   3  12       47.59       49.51      7.35 o
   0   3  12      165.49      198.99     14.25 o
   1   3  12      141.50      131.40     11.68 o
   2   3  12      105.53      112.91     11.00 o
   3   3  12       18.45       15.73      4.46 o
  -3   4  12        4.29        2.10      2.63 o
  -2   4  12        0.13        1.20      1.87 o
  -1   4  12        0.74        3.10      2.20 o
   0   4  12        1.14        2.14      2.07 o
   1   4  12        6.88       13.09      3.86 o
  -3  -8  13        0.03        1.84      1.49 o
  -2  -8  13       15.78        8.24      2.66 o
  -1  -8  13        6.15        4.27      2.31 o
   0  -8  13       25.97       16.18      3.88 o
   1  -8  13      115.77      109.01     10.07 o
   2  -8  13       19.78       18.37      4.61 o
  -4  -7  13      133.66      136.92     14.40 o
  -3  -7  13       48.84       58.43      6.41 o
  -2  -7  13       15.70       14.49      3.48 o
  -1  -7  13        3.67        3.59      1.63 o
   0  -7  13        6.38        4.98      2.68 o
   1  -7  13        7.28        2.92      2.18 o
   2  -7  13      193.57      195.59     13.79 o
   3  -7  13       98.95       94.31      9.97 o
  -5  -6  13        0.78       -0.56      2.63 o
  -4  -6  13        3.50        2.63      1.80 o
  -3  -6  13       72.63       81.82      7.79 o
  -2  -6  13        0.19       -1.85      2.08 o
  -1  -6  13        5.41        5.04      2.32 o
   0  -6  13       15.15       13.08      3.55 o
   1  -6  13       16.97       13.11      3.59 o
   2  -6  13        1.37       -0.43      2.10 o
   3  -6  13        5.61        7.16      3.20 o
   4  -6  13       54.36       58.81      8.04 o
  -6  -5  13       65.64       77.94      9.13 o
  -5  -5  13       17.28       16.55      2.97 o
  -4  -5  13       45.20       38.32      5.37 o
  -3  -5  13      136.83      144.92     10.26 o
  -2  -5  13       50.13       58.58      6.73 o
  -1  -5  13       21.43       18.80      4.07 o
   0  -5  13       29.76       25.85      4.80 o
   1  -5  13      130.55      123.90     10.58 o
   2  -5  13      146.72      143.44     11.63 o
   3  -5  13       31.68       29.56      5.55 o
   4  -5  13       11.72       12.01      4.07 o
  -6  -4  13       86.45       93.12      6.08 o
  -5  -4  13       22.50       25.57      4.26 o
  -4  -4  13        0.46        1.31      1.48 o
  -3  -4  13       53.23       76.03      7.57 o
  -2  -4  13       39.54       41.92      5.82 o
  -1  -4  13       28.61       27.46      5.02 o
   0  -4  13       42.79       43.46      6.13 o
   1  -4  13       18.51       17.63      4.32 o
   2  -4  13       75.00       73.03      8.48 o
   3  -4  13       16.00       17.01      4.70 o
   4  -4  13       25.36       28.81      5.50 o
   5  -4  13       11.83       12.62      3.74 o
  -6  -3  13       55.90       63.50      5.15 o
  -5  -3  13        3.77        1.06      1.71 o
  -4  -3  13       56.66       67.93      7.28 o
  -3  -3  13      130.96      134.09     10.28 o
  -2  -3  13        4.40       11.83      3.43 o
  -1  -3  13        0.03       -0.92      2.19 o
   0  -3  13      160.84      158.40     11.69 o
   1  -3  13        0.83        2.04      1.59 o
   2  -3  13       37.56       30.06      5.39 o
   3  -3  13       88.35       99.39     10.13 o
   4  -3  13       20.70       23.72      5.28 o
   5  -3  13       20.42       19.53      4.97 o
  -6  -2  13       46.53       53.52      4.82 o
  -5  -2  13       61.68       59.88      6.93 o
  -4  -2  13        0.47        0.01      1.41 o
  -3  -2  13        8.98        5.70      2.20 o
  -2  -2  13        0.10       -2.78      2.78 o
  -1  -2  13      103.92       97.25      9.17 o
   0  -2  13      184.24      196.99     13.24 o
   1  -2  13       16.45       27.34      5.39 o
   2  -2  13       25.58       26.21      5.22 o
   3  -2  13      125.08      129.20     11.37 o
   4  -2  13       53.02       50.93      7.42 o
  -6  -1  13       98.02      133.13      7.46 o
  -5  -1  13        2.97        0.95      1.63 o
  -4  -1  13        1.62        2.01      1.81 o
  -3  -1  13       31.74       42.38      6.08 o
  -2  -1  13        5.32        7.14      3.12 o
  -1  -1  13       16.56        9.95      3.38 o
   0  -1  13      134.36      136.17     11.21 o
   1  -1  13        7.43        7.91      3.22 o
   2  -1  13        6.14       10.72      3.46 o
   3  -1  13        2.72        5.36      2.93 o
   4  -1  13       33.64       27.28      5.85 o
  -6   0  13       47.12       56.77      4.97 o
  -5   0  13       26.89       24.83      4.74 o
  -4   0  13        1.24        1.67      2.07 o
  -3   0  13        8.13       16.42      4.26 o
  -2   0  13       71.64       69.50      8.07 o
  -1   0  13       20.25       27.07      5.50 o
   0   0  13       28.89       30.45      5.66 o
   1   0  13       24.32       18.34      4.49 o
   2   0  13       14.75       14.10      3.81 o
   3   0  13       67.10       72.56      8.91 o
   4   0  13       92.17       97.05     10.35 o
  -5   1  13        6.36        6.70      2.80 o
  -4   1  13       37.54       41.40      6.55 o
  -3   1  13       44.79       46.14      6.89 o
  -2   1  13      183.83      198.17     13.97 o
  -1   1  13        2.36        3.58      2.63 o
   0   1  13       10.17       13.17      4.47 o
   1   1  13       10.13        9.15      3.32 o
   2   1  13        2.25        1.05      2.14 o
   3   1  13       34.61       29.73      5.94 o
  -4   2  13       25.93       30.99      5.79 o
  -3   2  13        5.76        8.11      3.06 o
  -2   2  13        7.37       10.15      3.63 o
  -1   2  13       87.16       87.16      9.65 o
   0   2  13      137.28      139.17     12.28 o
   1   2  13        6.64       -0.16      2.79 o
   2   2  13       43.98       44.93      7.21 o
  -2   3  13        0.14        0.75      1.92 o
  -1   3  13       52.38       47.40      7.28 o
  -2  -7  14      144.73      143.47     11.02 o
  -1  -7  14       11.44        8.58      2.64 o
   0  -7  14        0.96        1.65      1.92 o
   1  -7  14      110.77      108.42     10.42 o
  -3  -6  14        0.97        7.07      2.60 o
  -2  -6  14       41.67       46.44      6.35 o
  -1  -6  14       14.46       14.64      3.99 o
   0  -6  14       22.77       21.41      4.74 o
   1  -6  14       17.26       11.58      3.95 o
   2  -6  14        6.73        9.76      3.81 o
  -4  -5  14       21.37       20.38      4.03 o
  -3  -5  14       36.15       30.62      5.06 o
  -2  -5  14      145.57      150.69     11.32 o
  -1  -5  14       26.14       19.13      4.52 o
   0  -5  14       24.11       20.77      4.58 o
   1  -5  14        0.03        1.98      3.11 o
   2  -5  14       49.76       46.45      6.99 o
  -4  -4  14        5.37        2.04      1.78 o
  -3  -4  14       20.14       24.48      4.55 o
  -2  -4  14        0.72       -0.78      1.57 o
  -1  -4  14        7.21        4.11      2.40 o
   0  -4  14        0.05       -0.81      2.19 o
   1  -4  14        9.95        8.89      3.49 o
   2  -4  14       59.35       56.14      7.68 o
   3  -4  14       16.83       17.60      4.27 o
  -5  -3  14        0.37       -0.51      1.40 o
  -4  -3  14       49.38       52.07      6.96 o
  -3  -3  14        3.65        8.00      3.13 o
  -2  -3  14        0.51        0.55      1.90 o
  -1  -3  14       14.37       20.08      4.57 o
   0  -3  14       72.89       69.54      8.29 o
   1  -3  14       32.95       30.13      5.84 o
   2  -3  14        6.25        3.84      2.91 o
   3  -3  14       94.53       93.61     10.24 o
  -4  -2  14        9.53        6.60      2.22 o
  -3  -2  14       33.82       32.68      5.60 o
  -2  -2  14        9.66       10.38      3.09 o
  -1  -2  14       57.31       74.14      8.58 o
   0  -2  14        9.68       10.97      3.57 o
   1  -2  14       74.68       72.59      8.77 o
   2  -2  14        6.02       11.09      3.79 o
  -4  -1  14       76.34       94.42      9.54 o
  -3  -1  14       13.79       12.05      3.77 o
  -2  -1  14        3.30        1.10      1.77 o
  -1  -1  14      175.00      180.96     13.42 o
   0  -1  14       22.78       17.54      4.33 o
   1  -1  14        6.88       13.00      4.00 o
   2  -1  14       18.53       24.82      5.46 o
  -3   0  14        0.55        0.64      1.64 o
  -2   0  14       71.08       76.23      8.98 o
  -1   0  14        7.39        4.76      2.58 o
   0   0  14       18.53       16.54      4.15 o
   1   0  14       37.96       30.47      5.46 o
  -1   1  14       11.62       12.99      3.90 o
 
